# Supplementary material for: Adamantane-Substituted Purine Nucleosides: Synthesis, Host–Guest Complexes with β-Cyclodextrin and Biological Activity
Source: Int J Mol Sci. 2022 Dec 1;23(23):15143. doi: 10.3390/ijms232315143 (PMC9739181; doi:10.3390/ijms232315143)
Supplement: Supplementary file 1 [file ijms-23-15143-s001.zip]

Archive with 2 entries (2 files):
- CIF_compound 13.cif
- ijms-2067232-supplementary.pdf
