# Supplementary material for: Adamantane-Substituted Purine Nucleosides: Synthesis, Host–Guest Complexes with β-Cyclodextrin and Biological Activity
Source: Int J Mol Sci. 2022 Dec 1;23(23):15143. doi: 10.3390/ijms232315143 (PMC9739181; doi:10.3390/ijms232315143)
Supplement: Supplementary file 1 [file ijms-23-15143-s001.zip › CIF_compound 13.cif]

 
data_jh1418
 
_audit_creation_method            'SHELXL-2018/3'
_shelx_SHELXL_version_number      '2018/3'
_chemical_name_systematic         ?
_chemical_name_common             ?
_chemical_melting_point           ?
_chemical_formula_moiety          ?
_chemical_formula_sum
 'C37 H28 Cl N5 O7' 
_chemical_formula_weight          690.09

loop_
 _atom_type_symbol
 _atom_type_description
 _atom_type_scat_dispersion_real
 _atom_type_scat_dispersion_imag
 _atom_type_scat_source
 'C'  'C'   0.0033   0.0016
 'International Tables Vol C Tables 4.2.6.8 and 6.1.1.4'
 'H'  'H'   0.0000   0.0000
 'International Tables Vol C Tables 4.2.6.8 and 6.1.1.4'
 'N'  'N'   0.0061   0.0033
 'International Tables Vol C Tables 4.2.6.8 and 6.1.1.4'
 'O'  'O'   0.0106   0.0060
 'International Tables Vol C Tables 4.2.6.8 and 6.1.1.4'
 'Cl'  'Cl'   0.1484   0.1585
 'International Tables Vol C Tables 4.2.6.8 and 6.1.1.4'
 
_space_group_crystal_system       orthorhombic
_space_group_IT_number            19
_space_group_name_H-M_alt         'P 21 21 21'
_space_group_name_Hall            'P 2ac 2ab'
 
_shelx_space_group_comment
;
The symmetry employed for this shelxl refinement is uniquely defined
by the following loop, which should always be used as a source of
symmetry information in preference to the above space-group names.
They are only intended as comments.
;
 
loop_
 _space_group_symop_operation_xyz
 'x, y, z'
 '-x+1/2, -y, z+1/2'
 '-x, y+1/2, -z+1/2'
 'x+1/2, -y+1/2, -z'
 
_cell_length_a                    10.3487(2)
_cell_length_b                    13.0978(2)
_cell_length_c                    24.0396(3)
_cell_angle_alpha                 90
_cell_angle_beta                  90
_cell_angle_gamma                 90
_cell_volume                      3258.45(9)
_cell_formula_units_Z             4
_cell_measurement_temperature     120(2)
_cell_measurement_reflns_used     13035
_cell_measurement_theta_min       2.1260
_cell_measurement_theta_max       29.7930
 
_exptl_crystal_description        block
_exptl_crystal_colour             ?
_exptl_crystal_density_meas       ?
_exptl_crystal_density_method     ?
_exptl_crystal_density_diffrn     1.407          
_exptl_crystal_F_000              1432
_exptl_transmission_factor_min    ?
_exptl_transmission_factor_max    ?
_exptl_crystal_size_max           0.200
_exptl_crystal_size_mid           0.200
_exptl_crystal_size_min           0.150
_exptl_absorpt_coefficient_mu     0.178
_shelx_estimated_absorpt_T_min    0.965
_shelx_estimated_absorpt_T_max    0.974
_exptl_absorpt_correction_T_min   0.92073
_exptl_absorpt_correction_T_max   1.00000
_exptl_absorpt_correction_type    'multi-scan'
_exptl_absorpt_process_details    
;
CrystalClear-SM Expert 2.0 r15 (Rigaku, 2011)
;

 
_exptl_special_details 
; 
 ? 
; 
_diffrn_ambient_temperature       120(2)
_diffrn_radiation_wavelength      0.71073
_diffrn_radiation_type            MoK\a 
_diffrn_source                          'Rotating Anode'
_diffrn_radiation_monochromator         'Multilayer'
_diffrn_measurement_specimen_support    'Fiber'
_diffrn_detector                        'CCD'
_diffrn_measurement_device
;
AFC11 (Right): Eulerian 3 circle
;
_diffrn_measurement_device_type
;
Rigaku Saturn724+ (2x2 bin mode)
;
_diffrn_detector_area_resol_mean        28.5714
_diffrn_measurement_method              'profile data from \w-scans'
_diffrn_standards_number          0
_diffrn_standards_interval_count  ? 
_diffrn_standards_interval_time   ? 
_diffrn_standards_decay_%         ? 
_diffrn_reflns_number             19309
_diffrn_reflns_av_unetI/netI      0.0236
_diffrn_reflns_av_R_equivalents   0.0273
_diffrn_reflns_limit_h_min        -11
_diffrn_reflns_limit_h_max        12
_diffrn_reflns_limit_k_min        -15
_diffrn_reflns_limit_k_max        15
_diffrn_reflns_limit_l_min        -28
_diffrn_reflns_limit_l_max        28
_diffrn_reflns_theta_min          2.980
_diffrn_reflns_theta_max          25.346
_diffrn_reflns_theta_full         25.242
_diffrn_measured_fraction_theta_max   0.998
_diffrn_measured_fraction_theta_full  0.998
_diffrn_reflns_Laue_measured_fraction_max    0.998
_diffrn_reflns_Laue_measured_fraction_full   0.998
_diffrn_reflns_point_group_measured_fraction_max   0.996
_diffrn_reflns_point_group_measured_fraction_full  0.996
_reflns_number_total              5942
_reflns_number_gt                 5636
_reflns_threshold_expression      'I > 2\s(I)'
_reflns_Friedel_coverage          0.770
_reflns_Friedel_fraction_max      0.994
_reflns_Friedel_fraction_full     0.995
 
_reflns_special_details
;
 Reflections were merged by SHELXL according to the crystal
 class for the calculation of statistics and refinement.
 
 _reflns_Friedel_fraction is defined as the number of unique
 Friedel pairs measured divided by the number that would be
 possible theoretically, ignoring centric projections and
 systematic absences.
;
 
_computing_data_collection
;
CrystalClear-SM Expert 2.0 r15 (Rigaku, 2011)
;
_computing_cell_refinement
;
CrystalClear-SM Expert 2.0 r15 (Rigaku, 2011)
;
_computing_data_reduction
;
CrystalClear-SM Expert 2.0 r15 (Rigaku, 2011)
;
_computing_structure_solution     'SHELXS-97 (Sheldrick, 1990)' 
_computing_structure_refinement 'SHELXL-2018/3 (Sheldrick, 2018)'
_computing_molecular_graphics     ?
_computing_publication_material   ?
_refine_special_details           ?
_refine_ls_structure_factor_coef  Fsqd
_refine_ls_matrix_type            full
_refine_ls_weighting_scheme       calc
_refine_ls_weighting_details
'w=1/[\s^2^(Fo^2^)+(0.0335P)^2^+0.6128P] where P=(Fo^2^+2Fc^2^)/3'
_atom_sites_solution_primary      ?
_atom_sites_solution_secondary    ?
_atom_sites_solution_hydrogens    geom
_refine_ls_hydrogen_treatment     constr
_refine_ls_extinction_method      none
_refine_ls_extinction_coef        .
_refine_ls_abs_structure_details
;
 Flack x determined using 2343 quotients [(I+)-(I-)]/[(I+)+(I-)]
 (Parsons, Flack and Wagner, Acta Cryst. B69 (2013) 249-259).
;
_refine_ls_abs_structure_Flack    -0.05(3)
_chemical_absolute_configuration  ad
_refine_ls_number_reflns          5942
_refine_ls_number_parameters      451
_refine_ls_number_restraints      0
_refine_ls_R_factor_all           0.0306
_refine_ls_R_factor_gt            0.0284
_refine_ls_wR_factor_ref          0.0696
_refine_ls_wR_factor_gt           0.0679
_refine_ls_goodness_of_fit_ref    1.061
_refine_ls_restrained_S_all       1.061
_refine_ls_shift/su_max           0.000
_refine_ls_shift/su_mean          0.000
 
loop_
 _atom_site_label
 _atom_site_type_symbol
 _atom_site_fract_x
 _atom_site_fract_y
 _atom_site_fract_z
 _atom_site_U_iso_or_equiv
 _atom_site_adp_type
 _atom_site_occupancy
 _atom_site_site_symmetry_order  
 _atom_site_calc_flag
 _atom_site_refinement_flags_posn
 _atom_site_refinement_flags_adp
 _atom_site_refinement_flags_occupancy
 _atom_site_disorder_assembly
 _atom_site_disorder_group
Cl1 Cl 0.95860(6) 0.67070(5) 0.98815(2) 0.03610(16) Uani 1 1 d . . . . .
O1 O 0.62599(15) 0.54008(11) 0.75397(6) 0.0248(3) Uani 1 1 d . . . . .
O2 O 0.68547(16) 0.64722(12) 0.65318(6) 0.0274(4) Uani 1 1 d . . . . .
O3 O 0.67611(18) 0.60619(14) 0.56266(7) 0.0363(4) Uani 1 1 d . . . . .
O4 O 0.44615(14) 0.73005(11) 0.78693(6) 0.0227(3) Uani 1 1 d . . . . .
O5 O 0.29807(16) 0.74577(13) 0.71900(7) 0.0319(4) Uani 1 1 d . . . . .
O6 O 0.68388(15) 0.77762(11) 0.81936(6) 0.0205(3) Uani 1 1 d . . . . .
O7 O 0.68662(15) 0.91021(11) 0.76039(6) 0.0246(3) Uani 1 1 d . . . . .
N1 N 0.87770(18) 0.61953(14) 0.89069(8) 0.0239(4) Uani 1 1 d . . . . .
N2 N 1.10492(18) 0.59487(14) 0.91060(8) 0.0235(4) Uani 1 1 d . . . . .
N3 N 1.02109(18) 0.52111(14) 0.76580(8) 0.0247(4) Uani 1 1 d . . . . .
N4 N 0.82422(17) 0.57064(14) 0.79558(7) 0.0220(4) Uani 1 1 d . . . . .
N5 N 1.24815(18) 0.52418(15) 0.84465(8) 0.0247(4) Uani 1 1 d . . . . .
H5A H 1.257710 0.506425 0.809581 0.030 Uiso 1 1 calc R U . . .
C1 C 0.9829(2) 0.62225(17) 0.92114(9) 0.0249(5) Uani 1 1 d . . . . .
C2 C 1.1286(2) 0.55757(16) 0.85924(9) 0.0228(5) Uani 1 1 d . . . . .
C3 C 1.0267(2) 0.55308(16) 0.82102(9) 0.0218(5) Uani 1 1 d . . . . .
C4 C 0.8992(2) 0.53396(17) 0.75249(9) 0.0246(5) Uani 1 1 d . . . . .
H4A H 0.865751 0.519396 0.716560 0.029 Uiso 1 1 calc R U . . .
C5 C 0.9064(2) 0.58384(16) 0.83976(9) 0.0211(4) Uani 1 1 d . . . . .
C6 C 1.3597(2) 0.51421(18) 0.87858(9) 0.0244(5) Uani 1 1 d . . . . .
C7 C 1.3981(2) 0.58841(18) 0.91639(10) 0.0280(5) Uani 1 1 d . . . . .
H7A H 1.347510 0.648153 0.921631 0.034 Uiso 1 1 calc R U . . .
C8 C 1.5112(2) 0.5744(2) 0.94640(10) 0.0331(6) Uani 1 1 d . . . . .
H8A H 1.536852 0.624722 0.972612 0.040 Uiso 1 1 calc R U . . .
C9 C 1.5868(2) 0.4893(2) 0.93908(11) 0.0364(6) Uani 1 1 d . . . . .
H9A H 1.663993 0.480926 0.959979 0.044 Uiso 1 1 calc R U . . .
C10 C 1.5494(3) 0.4161(2) 0.90094(12) 0.0463(7) Uani 1 1 d . . . . .
H10A H 1.601309 0.357124 0.895283 0.056 Uiso 1 1 calc R U . . .
C11 C 1.4358(3) 0.4288(2) 0.87090(12) 0.0406(7) Uani 1 1 d . . . . .
H11A H 1.410221 0.378143 0.844816 0.049 Uiso 1 1 calc R U . . .
C12 C 0.6891(2) 0.60154(16) 0.79349(9) 0.0215(4) Uani 1 1 d . . . . .
H12A H 0.648034 0.593164 0.830866 0.026 Uiso 1 1 calc R U . . .
C13 C 0.5336(2) 0.59928(16) 0.72258(9) 0.0227(5) Uani 1 1 d . . . . .
H13A H 0.444889 0.571419 0.729097 0.027 Uiso 1 1 calc R U . . .
C14 C 0.5404(2) 0.70919(16) 0.74463(9) 0.0202(4) Uani 1 1 d . . . . .
H14A H 0.535508 0.760082 0.713688 0.024 Uiso 1 1 calc R U . . .
C15 C 0.6722(2) 0.71096(16) 0.77282(9) 0.0198(4) Uani 1 1 d . . . . .
H15A H 0.740655 0.727240 0.744822 0.024 Uiso 1 1 calc R U . . .
C16 C 0.5655(2) 0.59181(18) 0.66152(10) 0.0265(5) Uani 1 1 d . . . . .
H16A H 0.575966 0.519475 0.650444 0.032 Uiso 1 1 calc R U . . .
H16B H 0.495524 0.622335 0.638908 0.032 Uiso 1 1 calc R U . . .
C17 C 0.7283(2) 0.65151(19) 0.60004(10) 0.0286(5) Uani 1 1 d . . . . .
C18 C 0.8432(2) 0.71918(18) 0.59384(10) 0.0294(5) Uani 1 1 d . . . . .
C19 C 0.8778(3) 0.7469(2) 0.54030(12) 0.0434(7) Uani 1 1 d . . . . .
H19A H 0.831701 0.720753 0.509240 0.052 Uiso 1 1 calc R U . . .
C20 C 0.9811(3) 0.8138(3) 0.53252(13) 0.0515(8) Uani 1 1 d . . . . .
H20A H 1.004001 0.834590 0.495966 0.062 Uiso 1 1 calc R U . . .
C21 C 1.0498(3) 0.8498(2) 0.57702(13) 0.0448(7) Uani 1 1 d . . . . .
H21A H 1.120270 0.895036 0.571090 0.054 Uiso 1 1 calc R U . . .
C22 C 1.0177(3) 0.82090(19) 0.63041(12) 0.0387(6) Uani 1 1 d . . . . .
H22A H 1.066266 0.845186 0.661216 0.046 Uiso 1 1 calc R U . . .
C23 C 0.9132(2) 0.75576(19) 0.63867(11) 0.0335(6) Uani 1 1 d . . . . .
H23A H 0.889670 0.736254 0.675361 0.040 Uiso 1 1 calc R U . . .
C24 C 0.3271(2) 0.75455(16) 0.76743(9) 0.0234(5) Uani 1 1 d . . . . .
C25 C 0.2416(2) 0.79329(16) 0.81189(10) 0.0236(5) Uani 1 1 d . . . . .
C26 C 0.1092(2) 0.79461(17) 0.80185(11) 0.0279(5) Uani 1 1 d . . . . .
H26A H 0.076033 0.768399 0.767878 0.033 Uiso 1 1 calc R U . . .
C27 C 0.0264(2) 0.83387(19) 0.84112(11) 0.0353(6) Uani 1 1 d . . . . .
H27A H -0.064075 0.833190 0.834516 0.042 Uiso 1 1 calc R U . . .
C28 C 0.0738(3) 0.8743(2) 0.89015(11) 0.0362(6) Uani 1 1 d . . . . .
H28A H 0.016114 0.903072 0.916592 0.043 Uiso 1 1 calc R U . . .
C29 C 0.2056(3) 0.87301(19) 0.90081(11) 0.0340(6) Uani 1 1 d . . . . .
H29A H 0.238260 0.900332 0.934604 0.041 Uiso 1 1 calc R U . . .
C30 C 0.2892(2) 0.83156(17) 0.86183(9) 0.0268(5) Uani 1 1 d . . . . .
H30A H 0.379330 0.829275 0.869241 0.032 Uiso 1 1 calc R U . . .
C31 C 0.6945(2) 0.87809(16) 0.80758(9) 0.0189(4) Uani 1 1 d . . . . .
C32 C 0.71882(19) 0.93942(17) 0.85804(9) 0.0215(5) Uani 1 1 d . . . . .
C33 C 0.7673(2) 1.03770(17) 0.85170(10) 0.0261(5) Uani 1 1 d . . . . .
H33A H 0.780370 1.065353 0.815601 0.031 Uiso 1 1 calc R U . . .
C34 C 0.7962(3) 1.09496(19) 0.89853(11) 0.0357(6) Uani 1 1 d . . . . .
H34A H 0.829642 1.162114 0.894513 0.043 Uiso 1 1 calc R U . . .
C35 C 0.7768(2) 1.0551(2) 0.95084(11) 0.0389(6) Uani 1 1 d . . . . .
H35A H 0.797016 1.094908 0.982694 0.047 Uiso 1 1 calc R U . . .
C36 C 0.7280(3) 0.9571(2) 0.95744(10) 0.0388(6) Uani 1 1 d . . . . .
H36A H 0.714032 0.930189 0.993649 0.047 Uiso 1 1 calc R U . . .
C37 C 0.6997(2) 0.89871(19) 0.91092(9) 0.0294(5) Uani 1 1 d . . . . .
H37A H 0.667488 0.831232 0.915090 0.035 Uiso 1 1 calc R U . . .
 
loop_
 _atom_site_aniso_label
 _atom_site_aniso_U_11
 _atom_site_aniso_U_22
 _atom_site_aniso_U_33
 _atom_site_aniso_U_23
 _atom_site_aniso_U_13
 _atom_site_aniso_U_12
Cl1 0.0343(3) 0.0518(4) 0.0223(3) -0.0103(3) 0.0008(2) 0.0071(3)
O1 0.0238(8) 0.0207(7) 0.0298(8) -0.0014(6) -0.0054(7) 0.0001(6)
O2 0.0247(8) 0.0336(9) 0.0239(8) -0.0033(7) 0.0039(7) -0.0055(7)
O3 0.0384(10) 0.0459(11) 0.0247(9) -0.0023(8) -0.0048(8) -0.0002(9)
O4 0.0175(7) 0.0262(8) 0.0245(8) 0.0008(6) 0.0012(6) 0.0032(6)
O5 0.0262(8) 0.0376(9) 0.0319(9) -0.0047(8) -0.0072(7) 0.0040(8)
O6 0.0233(8) 0.0184(7) 0.0199(7) -0.0007(6) -0.0008(6) 0.0002(6)
O7 0.0266(8) 0.0244(8) 0.0227(8) 0.0030(6) -0.0022(7) -0.0018(7)
N1 0.0243(9) 0.0258(9) 0.0218(9) -0.0004(8) 0.0011(8) 0.0016(8)
N2 0.0237(9) 0.0258(9) 0.0211(9) -0.0016(8) -0.0010(8) 0.0020(8)
N3 0.0247(10) 0.0274(10) 0.0221(9) -0.0034(8) -0.0026(8) 0.0044(8)
N4 0.0205(9) 0.0231(9) 0.0223(9) -0.0011(7) -0.0024(8) 0.0039(8)
N5 0.0222(9) 0.0323(10) 0.0196(9) -0.0045(8) -0.0017(8) 0.0041(8)
C1 0.0292(12) 0.0247(11) 0.0208(11) -0.0014(9) 0.0030(9) 0.0008(10)
C2 0.0257(11) 0.0190(10) 0.0238(11) 0.0011(9) -0.0004(9) 0.0017(9)
C3 0.0243(11) 0.0202(10) 0.0210(10) 0.0002(8) -0.0003(9) 0.0022(9)
C4 0.0263(11) 0.0262(11) 0.0212(11) -0.0035(9) -0.0020(9) 0.0038(10)
C5 0.0233(10) 0.0172(9) 0.0229(11) 0.0015(9) 0.0004(9) 0.0015(9)
C6 0.0220(11) 0.0301(12) 0.0209(11) 0.0004(9) 0.0000(9) 0.0024(10)
C7 0.0270(12) 0.0278(12) 0.0291(12) -0.0012(10) -0.0025(10) 0.0023(10)
C8 0.0307(13) 0.0379(14) 0.0306(12) -0.0046(11) -0.0043(10) -0.0011(11)
C9 0.0260(12) 0.0489(16) 0.0343(14) -0.0014(12) -0.0071(11) 0.0086(12)
C10 0.0370(14) 0.0501(16) 0.0516(17) -0.0177(14) -0.0149(13) 0.0238(14)
C11 0.0374(14) 0.0433(15) 0.0411(15) -0.0173(12) -0.0136(12) 0.0154(13)
C12 0.0197(10) 0.0215(10) 0.0235(11) -0.0005(9) 0.0003(9) 0.0013(9)
C13 0.0172(10) 0.0233(11) 0.0277(11) 0.0014(9) -0.0014(9) -0.0010(9)
C14 0.0187(10) 0.0217(10) 0.0201(10) 0.0013(8) 0.0026(9) -0.0011(9)
C15 0.0198(10) 0.0203(10) 0.0192(10) -0.0017(8) 0.0000(9) -0.0001(9)
C16 0.0211(11) 0.0301(12) 0.0282(12) -0.0034(10) -0.0016(9) -0.0046(10)
C17 0.0305(12) 0.0318(12) 0.0235(11) 0.0021(10) 0.0011(10) 0.0080(11)
C18 0.0294(12) 0.0272(12) 0.0318(12) 0.0037(10) 0.0071(11) 0.0064(10)
C19 0.0428(16) 0.0521(17) 0.0353(14) 0.0106(13) 0.0086(13) 0.0040(14)
C20 0.0503(18) 0.0549(18) 0.0494(17) 0.0225(15) 0.0193(15) 0.0033(15)
C21 0.0340(14) 0.0302(13) 0.070(2) 0.0123(13) 0.0176(15) 0.0033(12)
C22 0.0324(14) 0.0286(13) 0.0552(17) -0.0053(12) 0.0122(12) -0.0007(11)
C23 0.0317(12) 0.0305(13) 0.0384(14) -0.0018(11) 0.0100(11) -0.0014(11)
C24 0.0186(10) 0.0204(10) 0.0311(12) 0.0010(9) -0.0035(9) -0.0008(9)
C25 0.0201(11) 0.0175(10) 0.0331(12) 0.0036(9) 0.0006(10) -0.0010(9)
C26 0.0200(11) 0.0254(11) 0.0382(13) 0.0038(10) -0.0023(10) 0.0008(9)
C27 0.0216(12) 0.0345(13) 0.0499(15) 0.0079(12) 0.0039(11) 0.0039(11)
C28 0.0325(14) 0.0334(13) 0.0425(15) 0.0039(12) 0.0132(11) 0.0091(11)
C29 0.0351(14) 0.0324(13) 0.0345(13) -0.0035(11) 0.0062(11) 0.0025(11)
C30 0.0217(11) 0.0260(11) 0.0326(12) 0.0006(10) 0.0002(9) 0.0008(10)
C31 0.0133(10) 0.0201(10) 0.0234(11) 0.0008(9) 0.0005(8) 0.0006(8)
C32 0.0159(10) 0.0240(11) 0.0247(11) -0.0023(9) 0.0003(9) 0.0026(9)
C33 0.0249(11) 0.0238(11) 0.0296(12) 0.0013(10) -0.0013(10) 0.0004(10)
C34 0.0348(14) 0.0282(12) 0.0442(15) -0.0085(11) 0.0010(12) -0.0048(11)
C35 0.0344(14) 0.0455(15) 0.0369(14) -0.0203(12) 0.0035(11) -0.0067(13)
C36 0.0418(15) 0.0503(16) 0.0243(12) -0.0067(12) 0.0058(11) -0.0092(13)
C37 0.0306(12) 0.0331(13) 0.0246(11) -0.0015(10) 0.0043(10) -0.0057(11)
 
_geom_special_details
;
 All esds (except the esd in the dihedral angle between two l.s. planes)
 are estimated using the full covariance matrix.  The cell esds are taken
 into account individually in the estimation of esds in distances, angles
 and torsion angles; correlations between esds in cell parameters are only
 used when they are defined by crystal symmetry.  An approximate (isotropic)
 treatment of cell esds is used for estimating esds involving l.s. planes.
;
 
loop_
 _geom_bond_atom_site_label_1
 _geom_bond_atom_site_label_2
 _geom_bond_distance
 _geom_bond_site_symmetry_2
 _geom_bond_publ_flag
Cl1 C1 1.750(2) . ?
O1 C12 1.406(3) . ?
O1 C13 1.444(3) . ?
O2 C17 1.353(3) . ?
O2 C16 1.452(3) . ?
O3 C17 1.205(3) . ?
O4 C24 1.357(3) . ?
O4 C14 1.435(3) . ?
O5 C24 1.208(3) . ?
O6 C31 1.351(3) . ?
O6 C15 1.424(2) . ?
O7 C31 1.213(3) . ?
N1 C1 1.313(3) . ?
N1 C5 1.344(3) . ?
N2 C1 1.337(3) . ?
N2 C2 1.350(3) . ?
N3 C4 1.312(3) . ?
N3 C3 1.393(3) . ?
N4 C5 1.371(3) . ?
N4 C4 1.381(3) . ?
N4 C12 1.456(3) . ?
N5 C2 1.358(3) . ?
N5 C6 1.419(3) . ?
C2 C3 1.400(3) . ?
C3 C5 1.385(3) . ?
C6 C11 1.381(3) . ?
C6 C7 1.389(3) . ?
C7 C8 1.387(3) . ?
C8 C9 1.373(4) . ?
C9 C10 1.382(4) . ?
C10 C11 1.390(4) . ?
C12 C15 1.527(3) . ?
C13 C16 1.508(3) . ?
C13 C14 1.536(3) . ?
C14 C15 1.524(3) . ?
C17 C18 1.490(3) . ?
C18 C23 1.384(4) . ?
C18 C19 1.384(4) . ?
C19 C20 1.395(4) . ?
C20 C21 1.368(5) . ?
C21 C22 1.379(4) . ?
C22 C23 1.392(4) . ?
C24 C25 1.477(3) . ?
C25 C26 1.391(3) . ?
C25 C30 1.391(3) . ?
C26 C27 1.375(3) . ?
C27 C28 1.382(4) . ?
C28 C29 1.387(4) . ?
C29 C30 1.386(3) . ?
C31 C32 1.476(3) . ?
C32 C33 1.390(3) . ?
C32 C37 1.393(3) . ?
C33 C34 1.386(3) . ?
C34 C35 1.377(4) . ?
C35 C36 1.388(4) . ?
C36 C37 1.386(3) . ?
 
loop_
 _geom_angle_atom_site_label_1
 _geom_angle_atom_site_label_2
 _geom_angle_atom_site_label_3
 _geom_angle
 _geom_angle_site_symmetry_1
 _geom_angle_site_symmetry_3
 _geom_angle_publ_flag
C12 O1 C13 110.70(15) . . ?
C17 O2 C16 115.55(18) . . ?
C24 O4 C14 114.66(16) . . ?
C31 O6 C15 116.08(16) . . ?
C1 N1 C5 109.54(19) . . ?
C1 N2 C2 116.2(2) . . ?
C4 N3 C3 103.55(19) . . ?
C5 N4 C4 106.04(18) . . ?
C5 N4 C12 125.92(18) . . ?
C4 N4 C12 127.64(18) . . ?
C2 N5 C6 128.44(19) . . ?
N1 C1 N2 132.1(2) . . ?
N1 C1 Cl1 113.83(17) . . ?
N2 C1 Cl1 114.08(17) . . ?
N2 C2 N5 121.2(2) . . ?
N2 C2 C3 118.6(2) . . ?
N5 C2 C3 120.2(2) . . ?
C5 C3 N3 111.08(19) . . ?
C5 C3 C2 116.86(19) . . ?
N3 C3 C2 132.1(2) . . ?
N3 C4 N4 113.7(2) . . ?
N1 C5 N4 127.8(2) . . ?
N1 C5 C3 126.6(2) . . ?
N4 C5 C3 105.60(18) . . ?
C11 C6 C7 119.4(2) . . ?
C11 C6 N5 117.5(2) . . ?
C7 C6 N5 123.0(2) . . ?
C8 C7 C6 119.3(2) . . ?
C9 C8 C7 121.5(2) . . ?
C8 C9 C10 119.3(2) . . ?
C9 C10 C11 119.9(2) . . ?
C6 C11 C10 120.7(2) . . ?
O1 C12 N4 108.06(17) . . ?
O1 C12 C15 105.32(16) . . ?
N4 C12 C15 112.46(18) . . ?
O1 C13 C16 109.19(18) . . ?
O1 C13 C14 107.01(17) . . ?
C16 C13 C14 112.75(18) . . ?
O4 C14 C15 106.88(16) . . ?
O4 C14 C13 113.07(17) . . ?
C15 C14 C13 102.06(17) . . ?
O6 C15 C14 115.76(17) . . ?
O6 C15 C12 108.06(16) . . ?
C14 C15 C12 103.47(17) . . ?
O2 C16 C13 106.83(18) . . ?
O3 C17 O2 122.4(2) . . ?
O3 C17 C18 125.2(2) . . ?
O2 C17 C18 112.4(2) . . ?
C23 C18 C19 119.8(2) . . ?
C23 C18 C17 123.1(2) . . ?
C19 C18 C17 117.1(2) . . ?
C18 C19 C20 119.2(3) . . ?
C21 C20 C19 120.7(3) . . ?
C20 C21 C22 120.5(3) . . ?
C21 C22 C23 119.3(3) . . ?
C18 C23 C22 120.5(2) . . ?
O5 C24 O4 122.4(2) . . ?
O5 C24 C25 125.5(2) . . ?
O4 C24 C25 112.04(18) . . ?
C26 C25 C30 119.6(2) . . ?
C26 C25 C24 117.9(2) . . ?
C30 C25 C24 122.4(2) . . ?
C27 C26 C25 119.9(2) . . ?
C26 C27 C28 120.5(2) . . ?
C27 C28 C29 120.1(2) . . ?
C30 C29 C28 119.6(3) . . ?
C29 C30 C25 120.2(2) . . ?
O7 C31 O6 121.91(19) . . ?
O7 C31 C32 126.25(19) . . ?
O6 C31 C32 111.83(18) . . ?
C33 C32 C37 120.4(2) . . ?
C33 C32 C31 118.4(2) . . ?
C37 C32 C31 121.2(2) . . ?
C34 C33 C32 119.4(2) . . ?
C35 C34 C33 120.3(2) . . ?
C34 C35 C36 120.6(2) . . ?
C37 C36 C35 119.6(2) . . ?
C36 C37 C32 119.7(2) . . ?
 
_refine_diff_density_max    0.158
_refine_diff_density_min   -0.162
_refine_diff_density_rms    0.032

_shelx_res_file
;
TITL jh1418 in P2(1)2(1)2(1)
    jh1418.res
    created by SHELXL-2018/3 at 18:00:07 on 20-Oct-2022
CELL 0.71073  10.3487  13.0978  24.0396  90.000  90.000  90.000
ZERR    4.00   0.0002   0.0002   0.0003   0.000   0.000   0.000
LATT -1
SYMM 0.5-X, -Y, 0.5+Z
SYMM -X, 0.5+Y, 0.5-Z
SYMM 0.5+X, 0.5-Y, -Z
SFAC C H N O CL
UNIT 148 112 20 28 4
LIST 4

L.S. 12
BOND
FMAP 2
PLAN 20

shel 7.0 0.83
temp -153
size 0.15 0.20 0.20
acta
WGHT    0.033500    0.612800
FVAR       0.50150
CL1   5    0.958595    0.670701    0.988150    11.00000    0.03426    0.05176 =
         0.02228   -0.01033    0.00075    0.00711
O1    4    0.625993    0.540083    0.753969    11.00000    0.02378    0.02068 =
         0.02985   -0.00144   -0.00539    0.00005
O2    4    0.685473    0.647217    0.653177    11.00000    0.02470    0.03362 =
         0.02392   -0.00328    0.00386   -0.00554
O3    4    0.676109    0.606188    0.562657    11.00000    0.03841    0.04592 =
         0.02469   -0.00227   -0.00481   -0.00021
O4    4    0.446146    0.730049    0.786933    11.00000    0.01745    0.02623 =
         0.02455    0.00084    0.00122    0.00315
O5    4    0.298065    0.745771    0.719001    11.00000    0.02618    0.03757 =
         0.03190   -0.00474   -0.00720    0.00397
O6    4    0.683878    0.777616    0.819357    11.00000    0.02332    0.01843 =
         0.01987   -0.00068   -0.00077    0.00022
O7    4    0.686620    0.910207    0.760395    11.00000    0.02661    0.02442 =
         0.02275    0.00302   -0.00223   -0.00176
N1    3    0.877704    0.619534    0.890686    11.00000    0.02425    0.02578 =
         0.02178   -0.00043    0.00111    0.00155
N2    3    1.104920    0.594866    0.910597    11.00000    0.02367    0.02580 =
         0.02112   -0.00159   -0.00096    0.00199
N3    3    1.021085    0.521109    0.765805    11.00000    0.02473    0.02737 =
         0.02212   -0.00339   -0.00255    0.00442
N4    3    0.824219    0.570637    0.795576    11.00000    0.02054    0.02314 =
         0.02232   -0.00110   -0.00243    0.00389
N5    3    1.248154    0.524180    0.844646    11.00000    0.02221    0.03227 =
         0.01964   -0.00450   -0.00166    0.00410
AFIX  43
H5A   2    1.257710    0.506425    0.809581    11.00000   -1.20000
AFIX   0
C1    1    0.982933    0.622252    0.921144    11.00000    0.02919    0.02473 =
         0.02083   -0.00145    0.00303    0.00075
C2    1    1.128598    0.557566    0.859244    11.00000    0.02566    0.01902 =
         0.02381    0.00109   -0.00036    0.00170
C3    1    1.026743    0.553080    0.821025    11.00000    0.02429    0.02017 =
         0.02104    0.00017   -0.00033    0.00221
C4    1    0.899241    0.533961    0.752489    11.00000    0.02628    0.02619 =
         0.02122   -0.00347   -0.00202    0.00379
AFIX  43
H4A   2    0.865751    0.519396    0.716560    11.00000   -1.20000
AFIX   0
C5    1    0.906364    0.583837    0.839764    11.00000    0.02329    0.01718 =
         0.02290    0.00151    0.00038    0.00147
C6    1    1.359651    0.514206    0.878578    11.00000    0.02204    0.03013 =
         0.02089    0.00041    0.00003    0.00236
C7    1    1.398117    0.588409    0.916386    11.00000    0.02698    0.02784 =
         0.02911   -0.00122   -0.00246    0.00234
AFIX  43
H7A   2    1.347510    0.648153    0.921631    11.00000   -1.20000
AFIX   0
C8    1    1.511182    0.574370    0.946402    11.00000    0.03074    0.03785 =
         0.03064   -0.00456   -0.00429   -0.00107
AFIX  43
H8A   2    1.536852    0.624722    0.972612    11.00000   -1.20000
AFIX   0
C9    1    1.586816    0.489331    0.939077    11.00000    0.02603    0.04892 =
         0.03426   -0.00145   -0.00713    0.00862
AFIX  43
H9A   2    1.663993    0.480926    0.959979    11.00000   -1.20000
AFIX   0
C10   1    1.549430    0.416053    0.900944    11.00000    0.03703    0.05014 =
         0.05163   -0.01767   -0.01486    0.02382
AFIX  43
H10A  2    1.601309    0.357124    0.895283    11.00000   -1.20000
AFIX   0
C11   1    1.435778    0.428755    0.870897    11.00000    0.03736    0.04329 =
         0.04114   -0.01735   -0.01357    0.01536
AFIX  43
H11A  2    1.410221    0.378143    0.844816    11.00000   -1.20000
AFIX   0
C12   1    0.689116    0.601542    0.793493    11.00000    0.01966    0.02151 =
         0.02346   -0.00046    0.00031    0.00126
AFIX  13
H12A  2    0.648034    0.593164    0.830866    11.00000   -1.20000
AFIX   0
C13   1    0.533575    0.599277    0.722579    11.00000    0.01716    0.02334 =
         0.02766    0.00143   -0.00139   -0.00098
AFIX  13
H13A  2    0.444889    0.571419    0.729097    11.00000   -1.20000
AFIX   0
C14   1    0.540383    0.709192    0.744627    11.00000    0.01866    0.02168 =
         0.02015    0.00134    0.00260   -0.00111
AFIX  13
H14A  2    0.535508    0.760082    0.713688    11.00000   -1.20000
AFIX   0
C15   1    0.672221    0.710964    0.772819    11.00000    0.01981    0.02030 =
         0.01920   -0.00172    0.00000   -0.00006
AFIX  13
H15A  2    0.740655    0.727240    0.744822    11.00000   -1.20000
AFIX   0
C16   1    0.565522    0.591806    0.661520    11.00000    0.02112    0.03008 =
         0.02824   -0.00343   -0.00160   -0.00457
AFIX  23
H16A  2    0.575966    0.519475    0.650444    11.00000   -1.20000
H16B  2    0.495524    0.622335    0.638908    11.00000   -1.20000
AFIX   0
C17   1    0.728326    0.651507    0.600041    11.00000    0.03049    0.03177 =
         0.02352    0.00210    0.00107    0.00799
C18   1    0.843168    0.719176    0.593837    11.00000    0.02942    0.02715 =
         0.03175    0.00368    0.00708    0.00641
C19   1    0.877772    0.746934    0.540302    11.00000    0.04276    0.05213 =
         0.03533    0.01059    0.00857    0.00400
AFIX  43
H19A  2    0.831701    0.720753    0.509240    11.00000   -1.20000
AFIX   0
C20   1    0.981113    0.813817    0.532524    11.00000    0.05031    0.05489 =
         0.04942    0.02251    0.01934    0.00335
AFIX  43
H20A  2    1.004001    0.834590    0.495966    11.00000   -1.20000
AFIX   0
C21   1    1.049845    0.849803    0.577023    11.00000    0.03404    0.03022 =
         0.07021    0.01225    0.01762    0.00328
AFIX  43
H21A  2    1.120270    0.895036    0.571090    11.00000   -1.20000
AFIX   0
C22   1    1.017656    0.820903    0.630414    11.00000    0.03240    0.02858 =
         0.05518   -0.00528    0.01219   -0.00071
AFIX  43
H22A  2    1.066266    0.845186    0.661216    11.00000   -1.20000
AFIX   0
C23   1    0.913153    0.755762    0.638666    11.00000    0.03172    0.03045 =
         0.03842   -0.00181    0.00997   -0.00140
AFIX  43
H23A  2    0.889670    0.736254    0.675361    11.00000   -1.20000
AFIX   0
C24   1    0.327055    0.754549    0.767429    11.00000    0.01859    0.02038 =
         0.03112    0.00097   -0.00349   -0.00084
C25   1    0.241555    0.793290    0.811887    11.00000    0.02007    0.01750 =
         0.03314    0.00365    0.00059   -0.00096
C26   1    0.109199    0.794608    0.801847    11.00000    0.02000    0.02535 =
         0.03822    0.00378   -0.00227    0.00077
AFIX  43
H26A  2    0.076033    0.768399    0.767878    11.00000   -1.20000
AFIX   0
C27   1    0.026428    0.833867    0.841123    11.00000    0.02163    0.03453 =
         0.04988    0.00795    0.00393    0.00393
AFIX  43
H27A  2   -0.064075    0.833190    0.834516    11.00000   -1.20000
AFIX   0
C28   1    0.073833    0.874324    0.890154    11.00000    0.03254    0.03343 =
         0.04253    0.00386    0.01324    0.00913
AFIX  43
H28A  2    0.016114    0.903072    0.916592    11.00000   -1.20000
AFIX   0
C29   1    0.205568    0.873006    0.900811    11.00000    0.03509    0.03238 =
         0.03446   -0.00353    0.00618    0.00249
AFIX  43
H29A  2    0.238260    0.900332    0.934604    11.00000   -1.20000
AFIX   0
C30   1    0.289206    0.831557    0.861829    11.00000    0.02167    0.02603 =
         0.03257    0.00057    0.00022    0.00079
AFIX  43
H30A  2    0.379330    0.829275    0.869241    11.00000   -1.20000
AFIX   0
C31   1    0.694508    0.878092    0.807585    11.00000    0.01333    0.02015 =
         0.02336    0.00082    0.00053    0.00064
C32   1    0.718817    0.939417    0.858036    11.00000    0.01590    0.02395 =
         0.02470   -0.00226    0.00030    0.00263
C33   1    0.767251    1.037701    0.851695    11.00000    0.02491    0.02382 =
         0.02964    0.00127   -0.00131    0.00038
AFIX  43
H33A  2    0.780370    1.065353    0.815601    11.00000   -1.20000
AFIX   0
C34   1    0.796219    1.094964    0.898527    11.00000    0.03478    0.02818 =
         0.04419   -0.00847    0.00099   -0.00479
AFIX  43
H34A  2    0.829642    1.162114    0.894513    11.00000   -1.20000
AFIX   0
C35   1    0.776821    1.055060    0.950839    11.00000    0.03443    0.04546 =
         0.03691   -0.02032    0.00351   -0.00672
AFIX  43
H35A  2    0.797016    1.094908    0.982694    11.00000   -1.20000
AFIX   0
C36   1    0.727993    0.957076    0.957442    11.00000    0.04177    0.05029 =
         0.02432   -0.00669    0.00579   -0.00917
AFIX  43
H36A  2    0.714032    0.930189    0.993649    11.00000   -1.20000
AFIX   0
C37   1    0.699733    0.898710    0.910923    11.00000    0.03064    0.03306 =
         0.02463   -0.00146    0.00429   -0.00572
AFIX  43
H37A  2    0.667488    0.831232    0.915090    11.00000   -1.20000

AFIX   0
HKLF 4


REM  jh1418 in P2(1)2(1)2(1)
REM wR2 = 0.0696, GooF = S = 1.061, Restrained GooF = 1.061 for all data
REM R1 = 0.0284 for 5636 Fo > 4sig(Fo) and 0.0306 for all 5942 data
REM 451 parameters refined using 0 restraints

END

WGHT      0.0335      0.6118

REM Highest difference peak  0.158,  deepest hole -0.162,  1-sigma level  0.032
Q1    1   0.6052  0.7151  0.7590  11.00000  0.05    0.16
Q2    1   1.0356  0.5427  0.7975  11.00000  0.05    0.15
Q3    1   0.5393  0.6556  0.7312  11.00000  0.05    0.15
Q4    1   1.2501  0.4615  0.8137  11.00000  0.05    0.14
Q5    1   0.7361  0.9128  0.8747  11.00000  0.05    0.14
Q6    1   1.5739  0.3237  0.9107  11.00000  0.05    0.13
Q7    1   0.2874  0.7864  0.7956  11.00000  0.05    0.13
Q8    1   0.7216  0.9061  0.8366  11.00000  0.05    0.13
Q9    1   0.0576  0.8847  0.8563  11.00000  0.05    0.13
Q10   1   1.0717  0.5524  0.8345  11.00000  0.05    0.13
Q11   1   0.9763  0.5387  0.8391  11.00000  0.05    0.12
Q12   1   0.9783  0.7438  0.4643  11.00000  0.05    0.12
Q13   1   0.8537  0.7330  0.5719  11.00000  0.05    0.12
Q14   1   0.7430  1.0813  0.9227  11.00000  0.05    0.12
Q15   1   0.9610  0.7593  0.5217  11.00000  0.05    0.12
Q16   1   1.1347  0.5964  0.9476  11.00000  0.05    0.12
Q17   1   0.5171  0.7544  0.7307  11.00000  0.05    0.12
Q18   1   1.7316  0.6268  0.9582  11.00000  0.05    0.12
Q19   1   0.5562  0.5980  0.6963  11.00000  0.05    0.12
Q20   1   1.4330  0.4088  0.8201  11.00000  0.05    0.12
;
_shelx_res_checksum   69463

_shelx_hkl_file
;
   0   0   2  250.47    4.76
   0   0  -2    0.00    3.84
   0   0  -3    0.43    0.31
   0   0   3    0.14    0.33
   0   0   4 1339.24   10.56
   0   0  -4 1334.71   10.38
   0   0   5    1.25    0.77
   0   0  -5    0.66    0.66
   0   0   6 2398.85   17.38
   0   0  -6 2393.14   16.93
   0   0   7    0.51    0.78
   0   0  -7    0.26    0.67
   0   0  -8  802.24   11.50
   0   0   8  846.86   11.96
   0   0  -9   -0.55    0.67
   0   0   9    0.60    0.69
   0   0  10  222.82    6.98
   0   0 -10  222.17    6.68
   0   0  11    0.19    0.81
   0   0 -11    0.93    0.98
   0   0 -12  768.29   13.80
   0   0  12  756.21   14.13
   0   0  13    0.73    0.82
   0   0 -13    1.37    1.13
   0   0 -14   73.77    4.75
   0   0  14   74.36    4.85
   0   0 -15   -0.05    0.90
   0   0  15    0.44    1.08
   0   0 -16  182.67    7.89
   0   0  16  173.21    7.96
   0   0  17   -0.76    1.52
   0   0 -17   -1.29    0.98
   0   0 -18   30.65    3.49
   0   0  18   23.57    3.30
   0   0  19   -0.64    1.29
   0   0 -19   -0.73    1.15
   0   0 -20  642.35   16.44
   0   0  20  646.28   17.66
   0   0 -21    1.98    1.38
   0   0  21   -1.44    1.94
   0   0  22   60.55    5.79
   0   0 -22   38.88    4.40
   0   0  23    0.88    1.64
   0   0 -23    2.47    1.88
   0   0 -24   19.69    3.69
   0   0  24   22.11    3.98
   0   0 -25   -0.18    1.68
   0   0  25    0.26    1.71
   0   0 -26   26.75    4.17
   0   0  26   25.05    4.64
   0   0 -27    1.89    2.24
   0   0  27    0.82    1.86
   0   0  28   16.28    4.29
   0   0 -28    9.34    3.08
   0   0  29    0.62    2.68
   0   0  31    3.50    3.69
   0   1  -1  113.49    2.51
   0  -1   1  136.95    2.70
   0   1  -2  365.25    4.77
   0  -1   2  425.26    5.32
   0   1   3 1697.24    9.32
   0   1  -3 1716.65   11.92
   0  -1  -4   52.67    1.85
   0   1  -4   54.65    2.38
   0   1   4   53.49    2.00
   0  -1   4   56.60    2.51
   0   1   5 4845.41   20.78
   0   1  -5 4787.71   24.02
   0  -1  -6   38.83    2.12
   0   1   6   46.72    2.26
   0   1  -6   43.71    2.50
   0  -1   6   42.22    2.55
   0   1   7  372.37    7.01
   0   1  -7  380.84    7.80
   0  -1  -7  373.97    6.91
   0  -1   7  365.34    7.88
   0  -1   8  292.05    7.48
   0  -1  -8  302.52    6.66
   0   1   8  287.43    6.61
   0   1  -8  288.86    7.21
   0   1  -9  737.48   12.09
   0   1   9  708.53   11.12
   0  -1   9  702.01   12.27
   0  -1  -9  753.02   11.15
   0   1  10   53.39    3.25
   0   1 -10   48.62    3.32
   0  -1 -10   54.43    3.20
   0  -1  10   50.89    3.56
   0  -1  11 1769.93   21.32
   0   1 -11 1750.37   20.38
   0   1  11 1755.74   19.66
   0   1 -12   53.63    3.86
   0  -1  12   58.21    4.05
   0  -1 -12   49.95    3.50
   0   1  12   51.05    3.58
   0   1 -13    4.14    1.43
   0  -1 -13    3.16    1.15
   0  -1  13    3.97    1.46
   0   1  13    3.63    1.23
   0  -1 -14    5.23    1.30
   0   1 -14    5.91    1.29
   0  -1  14    6.51    1.71
   0   1  14    4.65    1.34
   0   1  15   85.57    5.28
   0   1 -15   86.72    5.34
   0  -1  15   90.22    5.87
   0  -1 -15   76.66    4.81
   0  -1  16  196.82    8.84
   0   1  16  191.95    8.19
   0  -1 -16  186.91    7.71
   0   1 -16  193.30    8.35
   0  -1 -17   82.16    5.31
   0  -1  17   84.62    5.97
   0   1 -17   87.03    5.88
   0   1  17   73.71    5.29
   0   1  18  342.06   11.74
   0   1 -18  352.32   11.91
   0  -1 -18  353.28   11.31
   0  -1  18  332.73   12.36
   0   1  19   81.70    5.97
   0   1 -19   80.29    6.03
   0  -1 -19   85.83    5.83
   0  -1  19   82.73    6.42
   0  -1  20   89.31    6.88
   0   1  20   80.72    6.25
   0   1 -20   82.62    6.18
   0  -1 -20   74.57    5.79
   0   1 -21   27.56    3.85
   0  -1  21   27.34    4.02
   0  -1 -21   25.16    3.41
   0   1  21   26.04    3.75
   0   1 -22   82.07    6.49
   0  -1  22   68.20    6.33
   0   1  22   78.90    6.55
   0  -1 -22   79.01    6.29
   0   1 -23    6.48    1.95
   0  -1 -23    9.84    2.39
   0  -1  23   13.80    3.11
   0   1  23   13.55    3.32
   0   1 -24   -0.71    1.48
   0   1  24    1.79    1.53
   0  -1  24    0.56    1.99
   0  -1 -24    0.08    1.82
   0  -1  25   13.81    3.49
   0   1  25    2.98    1.88
   0  -1 -25   13.16    3.17
   0   1 -25   10.23    2.70
   0   1 -26  198.78   11.09
   0  -1  26  198.38   11.84
   0   1  26  204.05   11.67
   0  -1 -26  190.13   10.88
   0  -1 -27    8.69    3.01
   0   1  27    7.58    2.90
   0  -1  27    7.72    3.32
   0   1 -27   11.53    3.14
   0  -1 -28    0.89    2.09
   0  -1  28   -0.41    2.23
   0   1  28    2.41    3.05
   0   1  29   32.36    5.56
   0  -1  29   35.75    6.11
   0  -1  30   17.77    4.95
   0   1  31  139.39   11.24
   0  -1  31  122.86   11.06
   0  -2   0  171.66    3.28
   0   2   0  175.20    3.28
   0  -2   1 2414.39   13.49
   0   2  -1 2677.33   14.09
   0   2   2  115.24    2.43
   0   2  -2  117.16    3.25
   0  -2  -2  112.07    2.27
   0   2   3    0.63    0.37
   0  -2   3   -0.59    0.59
   0   2  -4 1879.08   15.59
   0  -2   4 1877.39   15.67
   0  -2  -4 1855.68   11.01
   0   2  -5 1530.47   15.01
   0  -2   5 1524.74   15.34
   0   2   5 1530.77   11.16
   0  -2   6  976.21   13.03
   0  -2  -6  969.81    9.72
   0   2   7   64.55    2.95
   0   2  -7   69.38    3.63
   0  -2  -7   62.53    2.86
   0  -2   7   71.76    3.74
   0  -2   8    9.12    1.57
   0   2  -8    9.35    1.48
   0  -2  -8    6.82    1.06
   0   2   8    6.76    1.09
   0   2  -9   -1.42    0.95
   0   2   9   -0.45    0.65
   0  -2  -9    0.20    0.48
   0  -2   9   -0.81    0.84
   0  -2 -10 3062.16   22.79
   0   2  10 3136.04   24.17
   0  -2  10 3085.30   28.73
   0   2 -10 3111.58   27.44
   0   2 -11  194.32    7.15
   0  -2  11  188.38    7.35
   0  -2 -11  184.47    6.05
   0   2  11  179.87    6.10
   0   2 -12  169.45    7.04
   0  -2  12  180.86    7.50
   0   2  12  179.85    6.47
   0  -2 -12  181.48    6.17
   0   2  13   92.16    4.87
   0  -2 -13   88.26    4.66
   0  -2  13   85.98    5.37
   0   2 -13   87.24    5.21
   0  -2 -14   62.41    4.18
   0   2 -14   72.00    4.88
   0   2  14   61.22    4.20
   0  -2  14   55.76    4.63
   0   2  15  955.88   17.17
   0  -2  15  980.13   19.42
   0  -2 -15  952.78   16.13
   0   2 -15  980.54   18.41
   0   2  16  127.93    6.52
   0   2 -16  117.43    6.53
   0  -2 -16  120.70    6.08
   0  -2  16  127.06    7.23
   0   2  17  107.65    6.31
   0  -2 -17  105.31    5.76
   0  -2  17  105.32    6.77
   0   2 -17  102.92    6.44
   0   2 -18    2.82    1.32
   0  -2 -18    7.38    1.98
   0  -2  18    2.40    1.22
   0   2  18    6.38    1.96
   0  -2 -19  293.05   10.38
   0  -2  19  302.31   12.28
   0   2 -19  272.76   11.17
   0   2  19  288.92   10.99
   0   2 -20  294.94   11.93
   0   2  20  276.96   11.14
   0  -2 -20  277.31   10.29
   0  -2  20  272.94   12.12
   0  -2 -21  705.23   17.10
   0   2  21  658.83   17.81
   0   2 -21  715.22   19.08
   0  -2  21  702.22   19.95
   0  -2  22  101.56    7.84
   0  -2 -22   98.54    6.90
   0   2  22  116.45    7.87
   0   2 -22  109.29    7.71
   0   2 -23   -0.79    1.51
   0   2  23    5.47    2.21
   0  -2 -23    3.88    1.94
   0  -2  23    5.17    2.75
   0   2 -24   51.31    5.65
   0   2  24   50.37    5.56
   0  -2 -24   54.07    5.34
   0  -2  24   53.41    6.03
   0  -2 -25  104.55    7.66
   0   2 -25  114.03    8.45
   0  -2  25  127.80    9.58
   0   2  25  121.64    8.79
   0  -2 -26    7.86    2.99
   0   2  26    3.00    2.45
   0  -2  26    5.36    3.01
   0   2 -26   -0.10    1.98
   0  -2 -27   40.66    5.26
   0  -2  27   35.55    5.59
   0   2 -27   24.77    4.45
   0  -2  28    3.72    2.45
   0  -2 -28    3.51    1.90
   0   2  28    9.31    3.46
   0  -2 -29   58.82    6.73
   0   2  29   56.81    6.83
   0   2  30    1.80    3.02
   0  -2  30    0.73    2.83
   0   2  31    4.67    3.66
   0   2  32    3.76    3.74
   0   3   0   -0.07    0.45
   0  -3   0    0.37    0.51
   0  -3  -1 2749.70   14.52
   0   3  -1 2806.37   17.45
   0  -3   1 2756.61   17.01
   0   3   1 2760.06   15.02
   0   3   2 4256.16   17.82
   0   3  -2 4274.35   22.46
   0  -3   2 4260.75   22.78
   0   3  -3   85.74    3.41
   0  -3   3   81.57    3.52
   0   3   3   83.77    2.57
   0   3  -4 3178.97   22.24
   0  -3   4 3173.14   22.42
   0   3   4 3239.11   15.51
   0   3  -5  655.82   10.62
   0  -3   5  649.53   10.71
   0   3   5  657.21    7.45
   0   3   6  495.06    6.97
   0   3  -6  501.87    9.84
   0  -3  -6  500.69    7.00
   0  -3   6  477.81    9.70
   0   3  -7   50.48    3.28
   0   3   7   46.86    2.34
   0  -3  -7   50.11    2.39
   0  -3   7   44.72    3.14
   0  -3   8  153.95    6.16
   0   3  -8  147.36    5.86
   0   3   8  147.21    4.57
   0  -3  -8  154.55    4.50
   0   3   9  217.36    5.83
   0  -3   9  209.93    7.46
   0   3  -9  215.03    7.34
   0  -3  -9  217.86    5.61
   0  -3 -10  618.56   10.13
   0   3  10  647.29   10.69
   0  -3  10  630.77   13.52
   0   3 -10  622.99   13.03
   0  -3  11    0.15    0.95
   0  -3 -11    0.22    0.69
   0   3  11    1.03    0.89
   0   3 -11    0.00    0.97
   0   3 -12  134.55    6.47
   0  -3 -12  143.19    5.31
   0   3  12  138.79    5.54
   0  -3  13   22.89    3.17
   0  -3 -13   16.64    1.99
   0   3  13   15.85    2.01
   0   3 -13   26.07    3.05
   0  -3 -14   33.85    2.95
   0  -3  14   26.93    3.43
   0   3 -14   28.82    3.19
   0   3  14   34.24    3.12
   0  -3 -15   56.35    3.93
   0  -3  15   66.21    5.36
   0   3 -15   65.85    5.03
   0   3  15   65.34    4.48
   0  -3 -16  655.04   13.58
   0   3 -16  610.78   15.59
   0  -3  16  663.64   17.10
   0   3  16  636.90   14.26
   0   3 -17  388.24   12.78
   0  -3  17  375.81   13.32
   0   3  17  381.48   11.58
   0  -3 -17  383.45   10.79
   0  -3 -18   20.88    2.99
   0   3 -18   31.40    4.00
   0  -3  18   24.02    3.54
   0   3  18   28.58    3.46
   0   3 -19   42.02    4.62
   0  -3  19   42.27    5.01
   0  -3 -19   39.61    3.86
   0   3  19   43.57    4.28
   0  -3  20  183.81   10.16
   0   3  20  171.55    8.65
   0   3 -20  177.78    9.52
   0  -3 -20  160.13    8.00
   0   3  21  191.66    9.48
   0  -3 -21  207.34    9.03
   0   3 -21  175.05    9.76
   0  -3  21  174.29   10.18
   0   3 -22  131.25    8.68
   0   3  22  122.39    7.90
   0  -3 -22  131.47    7.47
   0  -3  22  131.38    9.09
   0   3 -23   16.82    3.36
   0   3  23   20.31    3.64
   0  -3  23   20.83    4.19
   0  -3 -23   17.25    3.12
   0  -3  24  185.43   11.38
   0   3  24  223.68   11.36
   0   3 -24  208.22   11.39
   0  -3 -24  201.93    9.74
   0   3  25  209.05   11.44
   0   3 -25  254.36   13.06
   0  -3 -25  224.11   10.76
   0  -3  25  251.46   13.63
   0   3  26   40.10    5.40
   0   3 -26   37.74    5.36
   0  -3  26   35.01    5.75
   0  -3 -26   35.11    4.85
   0  -3 -27   43.23    5.07
   0  -3  27   48.80    6.72
   0   3  27   46.05    5.78
   0  -3  28  174.74   12.46
   0  -3 -28  184.44   10.55
   0   3  28  177.98   11.34
   0  -3 -29   53.81    6.20
   0  -3  29   53.76    7.09
   0   3  29   64.33    7.33
   0  -3  30    8.37    4.72
   0   3  30  154.74   11.27
   0   3  31  122.25   10.47
   0   3  32   32.68    6.18
   0  -4   0  972.31   10.94
   0   4   0  957.99   10.87
   0   4   1 6305.59   26.70
   0  -4   1 6419.41   29.62
   0  -4  -2 5728.52   23.49
   0   4   2 5753.58   24.86
   0  -4   2 5746.58   29.82
   0   4   3    5.42    0.80
   0   4  -3    7.77    1.27
   0  -4   3    6.14    1.14
   0  -4  -3    4.79    0.79
   0  -4   4 6024.37   33.95
   0   4  -4 5947.99   33.10
   0   4   5  871.12    9.09
   0  -4   5  854.67   13.23
   0   4  -6  337.29    8.70
   0   4   6  332.67    5.97
   0  -4   6  320.10    8.65
   0  -4   7 1248.68   17.44
   0   4  -7 1296.40   17.68
   0   4   7 1261.47   12.31
   0   4   8   62.91    2.94
   0  -4   8   62.51    4.11
   0   4  -8   64.82    4.12
   0   4   9  349.70    7.27
   0  -4  -9  338.60    7.04
   0   4  -9  347.73    9.77
   0  -4   9  326.60    9.70
   0   4 -10 2110.45   25.07
   0  -4 -10 2123.15   18.36
   0   4  10 2113.25   19.12
   0  -4  10 2064.80   25.36
   0   4 -11  726.61   15.18
   0  -4  11  721.59   15.67
   0   4  11  717.67   12.00
   0  -4 -11  693.68   11.04
   0  -4 -12  949.58   13.67
   0   4  12  949.49   14.22
   0   4 -12  921.36   17.62
   0  -4  13  192.38    8.76
   0   4  13  191.68    6.80
   0  -4 -13  205.58    6.61
   0  -4 -14   25.72    2.59
   0   4 -14   26.38    3.20
   0   4  14   26.87    2.75
   0  -4  14   25.79    3.41
   0  -4 -15  292.05    8.51
   0  -4  15  283.04   11.17
   0   4  15  276.60    8.89
   0   4 -15  299.66   11.04
   0  -4  16   92.27    6.59
   0   4  16  109.52    5.81
   0  -4 -16  100.22    5.28
   0   4 -16   88.35    6.17
   0  -4  17    2.82    1.58
   0  -4 -17    1.72    1.14
   0   4 -17   -1.84    1.92
   0   4  17    0.58    1.00
   0   4 -18    7.55    2.59
   0  -4 -18    6.23    1.87
   0  -4  18    3.43    1.23
   0   4  18    5.69    1.71
   0   4  19  189.23    8.62
   0  -4 -19  180.73    7.77
   0  -4  19  179.12   10.03
   0   4 -19  180.78    9.54
   0  -4  20  128.60    8.66
   0   4 -20  116.26    7.77
   0  -4 -20  123.16    6.69
   0   4  20  137.11    7.66
   0  -4 -21   23.78    3.16
   0  -4  21   25.76    4.41
   0   4 -21   25.69    3.95
   0   4  21   23.39    3.38
   0  -4 -22   86.54    6.30
   0   4 -22   96.20    7.69
   0  -4  22   98.30    8.26
   0   4  22   93.27    6.67
   0  -4  23  171.47   11.02
   0   4 -23  194.40   10.99
   0  -4 -23  179.71    8.88
   0   4  23  175.31    9.56
   0   4 -24    1.98    1.90
   0  -4 -24    2.52    1.91
   0   4  24    0.76    1.74
   0  -4  24    1.91    2.42
   0   4  25   19.77    3.53
   0  -4 -25   25.09    4.02
   0  -4  25   17.50    4.16
   0   4 -25   23.75    4.62
   0  -4 -26    2.51    2.53
   0  -4  26   -1.30    2.73
   0   4  26    2.97    2.41
   0  -4 -27   19.21    3.82
   0   4  27   26.89    4.51
   0  -4  27   14.98    4.15
   0  -4  28   39.03    6.30
   0   4  28   45.19    6.07
   0  -4 -28   38.66    5.38
   0  -4  29   12.08    4.26
   0   4  29   16.78    4.07
   0  -4 -29   19.30    4.03
   0   4  30   18.66    4.73
   0   4  31   47.86    6.91
   0   4  32    3.17    3.30
   0  -5   0   -0.98    0.79
   0   5   0    0.97    0.75
   0  -5   1  107.34    4.29
   0  -5  -1  105.61    3.85
   0   5  -1  107.20    4.32
   0   5   2   39.82    2.36
   0  -5   2   45.63    2.97
   0   5  -2   39.73    2.74
   0   5   3 1481.37   14.18
   0   5  -3 1440.56   16.85
   0  -5  -3 1460.18   12.88
   0  -5   3 1436.59   17.01
   0  -5   4  268.08    7.68
   0   5   4  250.52    5.70
   0  -5  -4  243.69    5.18
   0   5  -4  255.25    7.44
   0  -5   5  250.17    7.87
   0   5  -5  247.42    7.63
   0   5   5  255.45    5.67
   0   5   6  133.75    4.01
   0   5   6  138.54    4.27
   0  -5   6  146.04    6.22
   0  -5   7  422.11   10.78
   0   5   7  416.46    7.49
   0   5   7  427.77    7.34
   0   5  -7  423.84   10.69
   0   5   8   30.11    2.08
   0  -5   8   33.03    3.17
   0   5   8   29.49    2.09
   0   5  -8   30.23    3.03
   0   5  -9  399.89   11.06
   0   5   9  397.83    7.86
   0  -5   9  402.43   11.32
   0   5  10 1517.27   16.12
   0   5 -10 1517.56   22.10
   0  -5  10 1468.47   22.52
   0   5 -11  207.68    8.52
   0  -5  11  185.53    8.29
   0   5  11  194.68    6.27
   0  -5  12  554.80   14.72
   0   5 -12  588.12   14.60
   0   5  12  576.14   11.04
   0   5  13   88.07    4.63
   0   5 -13   85.72    5.84
   0  -5  13   76.95    5.69
   0  -5 -13   82.45    4.34
   0   5  14  213.26    7.37
   0   5 -14  215.34    9.46
   0  -5 -14  212.36    6.98
   0  -5  14  200.76    9.37
   0   5  15   97.48    5.15
   0   5 -15   95.07    6.40
   0  -5 -15  112.95    5.34
   0  -5  15  106.91    7.27
   0   5  16   83.90    5.03
   0   5 -16   90.41    6.50
   0  -5  16   80.01    6.44
   0  -5 -16   91.37    4.98
   0  -5  17    3.57    1.81
   0  -5 -17    5.05    1.33
   0   5 -17    4.10    1.60
   0   5  17    3.73    1.21
   0  -5 -18  333.75   10.09
   0   5 -18  357.15   13.46
   0   5  18  332.93   10.80
   0  -5 -19   68.95    4.80
   0   5  19   74.94    5.41
   0   5 -19   84.20    6.78
   0   5 -20  191.23   10.32
   0   5  20  181.01    8.60
   0  -5 -20  184.51    8.28
   0   5  21   13.17    2.87
   0  -5  21   11.95    3.01
   0   5 -21   11.67    2.83
   0  -5 -21   13.60    2.46
   0   5  22  136.46    8.08
   0  -5 -22  126.07    7.14
   0   5 -22  145.83    9.54
   0  -5  22  138.99    9.75
   0   5  23   16.11    2.93
   0   5 -23   17.45    3.58
   0  -5  23   21.21    4.38
   0  -5 -23   21.02    3.29
   0  -5 -24    1.70    1.63
   0  -5  24   -0.87    2.31
   0   5  24    0.47    1.44
   0   5 -24    2.42    2.49
   0   5 -25   24.32    4.67
   0  -5 -25   30.69    4.08
   0   5  25   25.27    3.98
   0  -5  25   24.90    5.02
   0   5  26    0.74    2.07
   0  -5  26    3.17    2.59
   0  -5 -26    2.06    2.06
   0  -5 -27    0.79    1.68
   0   5  27   -0.04    1.84
   0  -5  27   -1.06    2.69
   0  -5  28   -0.90    2.89
   0  -5 -28    1.92    1.95
   0   5  28    1.26    1.97
   0   5  29   24.01    4.58
   0  -5 -29   21.99    4.04
   0   5  30   20.50    4.55
   0   5  31    6.09    3.63
   0   6   0 3393.04   25.20
   0  -6   0 3615.79   25.37
   0   6   1  850.84   12.37
   0  -6   1  864.38   13.01
   0  -6  -1  829.43   11.79
   0   6  -1  858.70   13.06
   0   6   2 1932.64   18.03
   0  -6  -2 1934.93   17.05
   0   6  -2 1926.48   20.24
   0  -6   2 1929.23   20.17
   0   6   3 1398.93   15.14
   0  -6  -3 1427.79   14.38
   0  -6   3 1413.01   18.06
   0   6  -4   12.80    1.77
   0  -6  -4   12.43    1.35
   0  -6   4   17.80    2.20
   0   6   4   13.34    1.57
   0   6   5  605.44    9.65
   0   6  -5  592.42   12.43
   0  -6   5  597.00   12.80
   0   6   6 1830.63   16.91
   0   6   6 1859.88   15.72
   0   6  -6 1814.21   22.51
   0   6   7 1112.61   13.09
   0   6  -7 1123.63   18.36
   0  -6   7 1122.22   18.89
   0   6   7 1163.71   12.85
   0  -6   8  898.08   17.47
   0   6   8  934.90   12.38
   0   6   8  937.46   11.76
   0   6  -8  919.60   17.12
   0   6   9  520.38    9.13
   0   6   9  515.92    9.36
   0   6  -9  518.11   13.21
   0  -6   9  508.58   13.46
   0   6 -10   65.10    4.85
   0  -6  10   59.37    4.86
   0   6  10   71.40    3.58
   0   6  10   68.00    3.52
   0  -6  11  171.11    8.26
   0   6  11  176.55    5.75
   0   6  11  187.69    6.11
   0   6 -11  180.50    8.22
   0   6 -12  103.02    6.48
   0  -6  12  104.85    6.80
   0   6  12  103.41    4.69
   0   6 -13  263.39   10.40
   0   6  13  273.70    7.98
   0   6 -14   -0.14    1.28
   0  -6  14    0.39    1.19
   0   6  14    0.46    0.73
   0  -6  15    0.10    1.28
   0   6  15    0.08    0.81
   0   6 -15   -2.58    1.54
   0   6  16  270.06    8.99
   0   6 -16  281.83   11.62
   0  -6  16  256.51   11.73
   0   6  17    4.54    1.55
   0  -6  17    2.68    1.75
   0   6 -17    4.26    2.12
   0   6  18    1.90    0.96
   0  -6  18    2.35    1.31
   0  -6  19   45.12    5.45
   0   6 -19   46.41    5.36
   0  -6 -19   50.14    4.11
   0   6  19   44.64    4.11
   0  -6 -20    0.18    1.22
   0  -6  20   -2.26    2.07
   0   6  20   -2.37    1.66
   0   6 -20   -3.68    2.19
   0  -6  21   57.54    6.62
   0   6  21   53.88    4.85
   0  -6 -21   53.19    4.53
   0   6 -21   55.98    5.93
   0   6 -22   97.91    8.05
   0  -6 -22   99.56    6.37
   0  -6  22  109.40    9.09
   0   6  22  102.53    6.95
   0  -6 -23   -0.14    1.18
   0   6 -23   -0.60    1.92
   0  -6  23   -0.12    2.23
   0   6  23    3.37    2.24
   0  -6  24   49.01    6.40
   0   6  24   44.95    5.08
   0  -6 -24   39.86    4.40
   0   6 -24   44.56    5.72
   0   6  25   56.87    5.74
   0  -6  25   54.04    7.13
   0  -6 -25   43.68    4.74
   0   6  26   39.63    5.09
   0  -6 -26   38.42    4.49
   0  -6  26   44.13    6.58
   0  -6 -27    1.54    2.22
   0  -6  27   -0.01    2.34
   0   6  27    0.76    1.95
   0  -6 -28    2.82    2.06
   0   6  28    6.10    2.77
   0   6  29    3.62    3.13
   0  -6 -29    0.01    2.36
   0  -7   0   -0.29    0.65
   0   7   0    0.56    0.60
   0   7   1   65.05    3.75
   0  -7   1   60.11    3.74
   0  -7  -1   72.13    3.82
   0   7  -1   61.89    3.76
   0   7   2   43.66    3.09
   0  -7   2   49.54    3.58
   0   7  -2   43.82    3.34
   0   7  -3   25.37    2.62
   0  -7  -3   22.52    2.00
   0  -7   3   20.82    2.51
   0   7   3   21.22    2.12
   0   7   4   95.05    4.27
   0   7  -4   94.48    5.11
   0  -7  -4   97.17    3.94
   0  -7   4   89.06    5.11
   0   7  -5  854.25   15.78
   0   7   5  874.99   12.77
   0  -7   5  838.83   16.07
   0  -7   6  253.60    9.09
   0   7   6  253.42    6.72
   0   7  -6  257.83    8.96
   0   7   7  827.99   11.35
   0  -7   7  804.70   16.73
   0   7   7  832.45   12.31
   0   7   8   -0.94    0.74
   0   7   8   -0.01    0.65
   0   7  -8   -1.36    1.19
   0  -7   8    0.47    1.15
   0  -7   9   10.27    2.14
   0   7   9   11.37    1.40
   0   7   9   12.00    1.57
   0   7  -9   15.05    2.56
   0   7  10   49.62    3.05
   0  -7  10   53.57    4.82
   0   7  10   47.06    3.13
   0   7 -10   51.34    4.54
   0  -7  11  269.97   11.00
   0   7  11  265.14    7.26
   0   7 -11  253.49   10.14
   0   7  11  266.58    7.41
   0   7 -12    9.22    2.43
   0  -7  12   11.94    2.59
   0   7  12    9.89    1.61
   0   7  12    9.02    1.46
   0   7 -13  137.09    7.90
   0  -7  13  139.60    8.38
   0   7  13  153.22    5.99
   0   7  13  150.55    5.87
   0   7  14    3.38    1.10
   0  -7  14    3.16    1.59
   0   7 -14    3.57    1.65
   0   7  14    2.73    0.98
   0  -7  15   24.61    3.85
   0   7 -15   27.91    3.78
   0   7  15   22.32    2.41
   0   7  15   16.72    2.17
   0  -7  16   62.84    6.08
   0   7  16   60.26    4.29
   0   7 -16   60.73    5.77
   0  -7  17  117.83    8.48
   0   7 -17  110.54    7.82
   0   7  17  118.15    6.17
   0  -7  18  513.33   17.89
   0   7  18  514.27   13.29
   0   7 -18  487.88   16.62
   0   7 -19    4.99    2.08
   0  -7  19    8.23    2.93
   0   7  19    5.43    1.78
   0   7  20   39.78    4.13
   0  -7  20   35.10    5.12
   0   7 -20   41.78    5.25
   0   7 -21    0.14    1.92
   0   7  21    2.57    1.77
   0  -7  21    0.69    1.79
   0   7 -22   29.44    4.74
   0   7  22   34.98    4.19
   0  -7  22   27.77    5.00
   0   7  23    1.37    1.86
   0   7 -23    3.67    2.54
   0  -7  23   -1.23    1.85
   0   7  24    8.85    2.53
   0  -7  24   16.68    4.47
   0  -7  25   64.74    7.75
   0   7  25   72.11    6.45
   0  -7  26    5.90    3.44
   0   7  26   10.39    2.75
   0   7  27   -0.94    2.01
   0   7  28   13.65    3.63
   0   7  30   22.00    4.28
   0  -8   0    1.16    0.89
   0   8   0   -1.24    1.13
   0  -8   1   39.14    3.27
   0   8  -1   33.28    2.98
   0   8   1   35.46    2.92
   0  -8  -1   31.80    2.78
   0  -8  -2   33.62    2.71
   0   8  -2   32.81    3.12
   0   8   2   35.56    2.96
   0  -8   2   29.11    2.99
   0   8  -3  533.52   12.45
   0   8   3  527.07   10.94
   0  -8   3  550.44   12.75
   0  -8  -3  524.92   10.23
   0   8  -4   90.72    5.24
   0   8   4   88.17    4.44
   0  -8   4   99.51    5.68
   0  -8   5  154.91    7.25
   0  -8  -5  168.39    5.45
   0   8   5  167.50    6.05
   0   8  -5  171.05    7.49
   0  -8   6 1051.36   19.42
   0   8  -6 1046.69   18.95
   0   8   6 1062.47   14.98
   0  -8   7   -1.22    1.35
   0   8   7    0.35    0.65
   0   8   7    1.22    0.78
   0   8  -7    0.89    0.99
   0   8   8   67.75    3.78
   0  -8   8   69.77    5.29
   0   8   8   69.43    3.57
   0   8  -8   66.68    5.03
   0   8   9  581.72   10.37
   0  -8   9  586.51   15.77
   0   8  -9  586.39   15.32
   0   8   9  594.24   11.32
   0  -8  10  249.03   10.51
   0   8 -10  239.53   10.05
   0   8  10  241.77    7.41
   0   8  10  235.70    6.81
   0  -8  11    1.72    1.18
   0   8  11    5.12    1.27
   0   8 -11    4.62    1.45
   0   8  11    4.76    1.30
   0  -8  12    2.28    1.26
   0   8  12    6.51    1.40
   0   8 -12    6.99    1.92
   0   8  12    4.16    0.94
   0   8  13  615.27   12.43
   0  -8  13  640.06   18.34
   0   8  13  607.93   12.10
   0   8 -14    1.84    1.90
   0   8  14    0.69    0.68
   0   8  14    1.73    1.13
   0  -8  14    0.65    1.34
   0  -8  15  221.73   11.49
   0   8  15  236.64    8.16
   0   8  15  218.26    7.72
   0   8  16  139.09    6.47
   0   8 -16  137.22    8.72
   0   8  16  131.20    6.19
   0  -8  16  129.38    9.03
   0   8  17  480.32   12.27
   0  -8  17  489.81   17.74
   0   8  17  488.57   12.05
   0   8 -17  500.62   16.98
   0   8  18  210.07    8.51
   0  -8  18  185.39   11.18
   0   8  18  195.68    7.93
   0   8 -18  192.62   10.88
   0   8 -19   15.44    3.60
   0   8  19   11.59    2.17
   0   8  19    9.63    2.17
   0  -8  19   12.91    3.46
   0   8  20   18.75    2.90
   0   8  20   17.48    2.60
   0   8 -20   22.58    3.85
   0  -8  20   18.18    4.07
   0  -8  21   68.55    7.36
   0   8 -21   63.00    6.65
   0   8  21   70.79    5.55
   0   8  21   67.19    5.13
   0   8  22   10.34    2.24
   0   8 -22    8.73    3.52
   0   8  22   11.28    2.51
   0  -8  22    9.26    2.91
   0   8  23   85.34    6.52
   0  -8  23  105.64    9.54
   0  -8  24    7.56    3.76
   0   8  24   12.34    2.88
   0  -8  25    7.32    3.35
   0   8  26  102.58    7.83
   0  -8  26   98.74    9.84
   0   8  27   20.29    3.79
   0   8  29   57.47    6.55
   0   9   0    0.35    0.82
   0  -9   0    2.22    0.99
   0  -9  -1   54.66    3.83
   0   9   1   58.95    4.07
   0  -9   1   57.51    4.10
   0   9  -1   47.57    3.76
   0  -9  -2   28.12    2.64
   0  -9   2   36.38    3.44
   0   9   2   27.93    2.77
   0   9  -2   28.14    3.10
   0   9   3   21.44    2.40
   0  -9   3   18.14    2.54
   0  -9  -3   16.49    2.09
   0   9  -3   19.75    2.70
   0   9   4   27.49    2.63
   0   9  -4   24.41    2.96
   0  -9  -4   23.55    2.28
   0   9  -5  141.30    7.19
   0  -9   5  151.77    7.46
   0   9   5  142.05    5.92
   0  -9  -5  141.15    5.31
   0   9  -6  239.36    9.57
   0  -9   6  224.96    9.32
   0   9   6  239.02    7.57
   0  -9   7   26.66    3.47
   0   9  -7   20.73    3.03
   0   9   7   27.54    2.55
   0  -9   8   -0.77    1.21
   0   9   8   -0.39    0.78
   0   9  -8   -0.49    1.23
   0   9   8    1.05    0.66
   0   9   9  169.93    6.41
   0   9   9  167.61    5.89
   0   9  -9  164.10    8.53
   0  -9  10   39.60    4.56
   0   9  10   31.58    2.80
   0   9 -10   36.70    4.24
   0   9  10   36.77    2.83
   0   9  11    4.97    1.29
   0   9  11    2.67    1.21
   0   9 -11    6.52    2.02
   0  -9  11    5.26    1.94
   0   9 -12  494.83   15.63
   0   9  12  512.54   11.63
   0   9  12  483.42   10.65
   0  -9  12  481.29   16.07
   0   9 -13   58.99    5.69
   0  -9  13   58.51    5.78
   0   9  13   60.85    3.85
   0   9  13   53.46    3.80
   0   9 -14   10.41    2.78
   0   9  14   12.70    2.02
   0  -9  14   10.73    3.01
   0   9  14    7.76    1.56
   0   9  15  117.88    5.85
   0   9 -15  111.15    7.91
   0   9  15  120.52    5.90
   0  -9  15  105.04    8.03
   0   9  16   -0.05    0.98
   0  -9  16    3.17    2.81
   0   9  16    1.94    1.30
   0   9 -17  257.62   12.51
   0  -9  17  277.09   13.84
   0   9  17  278.08    9.50
   0   9  17  299.67    9.76
   0  -9  18  381.94   16.56
   0   9  18  398.54   11.59
   0   9  18  384.21   11.25
   0   9  19    6.85    1.83
   0  -9  19    7.32    3.21
   0   9  19    7.30    1.76
   0   9 -20    3.89    1.83
   0  -9  20    2.40    1.85
   0   9  20    2.95    1.63
   0   9  20    4.77    1.79
   0   9 -21    5.16    3.26
   0   9  21    5.23    1.69
   0  -9  21   12.06    3.91
   0   9  22  110.11    7.04
   0   9  22  120.57    6.96
   0  -9  22  130.78   10.73
   0   9  23    7.26    2.13
   0   9  23    4.75    1.88
   0   9  24   52.49    5.19
   0  -9  24   61.61    8.06
   0   9  24   56.71    5.01
   0   9  25   10.56    2.99
   0   9  25   12.51    2.65
   0   9  26    5.57    2.37
   0   9  26    5.41    2.38
   0   9  27    4.71    2.56
   0  10   0    4.53    1.58
   0 -10   0   -0.09    0.90
   0 -10   1  267.19    9.22
   0 -10  -1  253.02    8.53
   0  10   1  254.19    8.84
   0  10  -1  246.95    9.03
   0 -10  -2    0.05    0.71
   0  10   2    1.29    1.25
   0  10  -2   -1.47    1.14
   0 -10   2    0.41    0.80
   0  10  -3   51.11    4.44
   0 -10   3   52.20    4.42
   0 -10  -3   50.48    3.62
   0  10   3   54.45    4.07
   0 -10   4    1.33    1.03
   0  10  -4    0.41    1.06
   0  10   4    0.40    0.85
   0 -10  -4   -0.99    0.82
   0  10  -5    6.68    1.73
   0 -10  -5    2.62    0.90
   0 -10   5    3.64    1.37
   0  10   5    3.52    1.50
   0  10  -6  366.07   12.28
   0  10   6  352.65    9.83
   0  10   7 1019.96   16.51
   0  10  -7 1042.35   21.22
   0 -10   7 1004.19   21.25
   0  10   8  188.01    6.43
   0  10   8  183.42    7.08
   0  10  -8  193.55    9.39
   0 -10   8  190.22    9.56
   0  10   9  603.16   11.59
   0  10  -9  621.08   17.07
   0  10   9  616.11   12.79
   0  10  10  432.57   10.96
   0 -10  10  447.13   15.33
   0  10 -10  423.38   14.39
   0  10  10  419.19    9.68
   0  10  11  204.63    7.53
   0 -10  11  208.47   10.70
   0  10  11  188.10    6.68
   0  10 -12   30.62    4.19
   0 -10  12   30.49    4.58
   0  10  12   35.85    3.04
   0  10  12   32.14    3.16
   0 -10  13   75.17    6.98
   0  10 -13   63.59    6.03
   0  10  13   62.83    4.27
   0  10  13   69.41    4.26
   0  10  14   46.07    3.68
   0  10 -14   52.38    5.63
   0 -10  14   46.08    5.55
   0  10  14   46.26    3.79
   0  10  15    2.83    1.26
   0 -10  15   -2.24    2.22
   0  10  15   -0.56    1.09
   0  10 -15   -1.89    2.03
   0  10 -16    0.71    1.77
   0 -10  16   -2.82    1.85
   0  10  16   -0.37    1.16
   0  10  16    2.66    1.30
   0  10  17   19.39    2.73
   0  10  17   16.50    2.53
   0 -10  17   18.07    3.96
   0  10 -17   16.59    3.78
   0  10  18    2.65    1.31
   0  10 -18    0.07    2.28
   0  10  18    0.60    1.40
   0 -10  18    3.67    2.53
   0 -10  19   42.27    6.25
   0  10  19   36.51    3.76
   0  10  19   37.46    3.78
   0  10 -19   36.53    5.55
   0  10  20   43.94    4.06
   0  10  20   46.71    4.38
   0 -10  20   39.31    5.78
   0  10 -20   48.11    6.08
   0 -10  21   48.28    6.75
   0  10  21   46.91    4.55
   0  10  21   35.29    3.75
   0 -10  22   44.87    6.85
   0  10  22   43.22    4.30
   0  10  22   52.40    4.91
   0 -10  23  138.92   11.60
   0  10  23  151.12    8.42
   0  10  23  133.27    7.58
   0  10  24   -1.04    1.63
   0  10  24    0.09    1.72
   0  10  25   29.64    4.27
   0 -11   0   -1.70    1.32
   0  11   0    0.75    0.99
   0  11   1   33.08    3.52
   0 -11  -1   37.15    3.47
   0  11  -1   33.65    3.67
   0 -11   1   36.24    3.75
   0  11  -2  216.70    9.17
   0 -11  -2  235.86    8.37
   0 -11   2  231.83    9.27
   0  11   2  212.75    8.52
   0 -11   3  264.45   10.30
   0  11   3  261.17    9.29
   0 -11  -3  264.48    8.62
   0  11  -3  264.29   10.25
   0  11   4   67.88    4.71
   0 -11  -4   73.91    4.42
   0 -11   4   77.17    5.82
   0  11  -4   72.06    5.45
   0 -11   5   73.69    5.83
   0 -11  -5   69.69    4.16
   0  11  -5   67.38    5.50
   0  11   5   68.82    4.65
   0  11   6   -0.04    0.83
   0  11  -6    0.01    1.37
   0 -11   6    0.96    1.24
   0  11   7  184.11    7.39
   0 -11   7  195.44    9.78
   0  11  -7  193.13    9.53
   0  11   8   91.43    4.70
   0 -11   8   97.40    7.08
   0  11  -8   95.37    6.89
   0  11   8   96.57    5.40
   0 -11   9   83.51    6.74
   0  11   9   74.93    4.35
   0  11   9   79.86    4.97
   0  11  -9   75.98    6.36
   0  11  10    0.91    1.05
   0  11  10    0.04    1.01
   0 -11  10   -0.88    1.53
   0  11 -10   -0.23    1.33
   0  11 -11   13.26    2.95
   0 -11  11   13.04    2.88
   0  11  11   14.15    2.06
   0  11  11   14.44    2.27
   0  11  12  226.82    8.30
   0  11 -12  222.41   11.26
   0 -11  12  256.55   12.44
   0  11  12  246.92    7.89
   0 -11  13  140.12    9.45
   0  11  13  143.05    6.20
   0  11  13  146.73    6.79
   0  11 -13  134.62    9.11
   0  11  14    0.60    1.05
   0 -11  14    4.79    2.80
   0  11  14    1.64    1.17
   0  11 -14    0.80    2.13
   0  11 -15   65.35    6.60
   0  11  15   64.91    4.37
   0  11  15   56.23    4.34
   0 -11  15   66.05    6.97
   0  11 -16   20.04    4.01
   0  11  16   18.32    2.62
   0 -11  16   24.95    4.56
   0  11  16   23.57    2.92
   0  11 -17    3.10    2.49
   0  11  17   -0.41    1.06
   0 -11  17    0.70    2.16
   0  11  17   -3.11    1.46
   0  11  18   24.35    3.02
   0 -11  18   27.15    5.28
   0  11 -18   24.18    4.78
   0  11  18   20.82    2.77
   0 -11  19    5.33    2.81
   0  11  19    8.15    2.20
   0  11  19    9.28    2.31
   0 -11  20    3.47    3.39
   0  11  20   -0.91    1.36
   0 -11  21    0.15    2.95
   0  11  21    2.30    1.94
   0  11  21    0.43    1.61
   0 -11  22   29.52    5.79
   0  11  22   19.91    3.04
   0  11  22   27.81    3.70
   0  11  23    0.85    1.75
   0 -12   0   55.26    4.58
   0  12   0   58.96    4.83
   0  12  -1   22.27    3.36
   0  12   1   18.00    2.77
   0 -12  -1   22.93    2.87
   0 -12   1   22.91    3.12
   0  12  -2  159.02    8.13
   0 -12  -2  160.02    7.23
   0  12   2  153.89    7.56
   0 -12   2  157.35    8.07
   0 -12   3    0.52    1.20
   0 -12  -3    1.84    0.84
   0  12   3    1.01    0.96
   0  12  -4    5.79    2.15
   0  12   4    3.69    1.33
   0 -12   4    1.84    1.44
   0 -12  -4    3.84    1.25
   0  12  -5    8.11    2.28
   0 -12   5    5.06    1.65
   0 -12  -5    7.02    1.63
   0  12   5    6.97    1.80
   0  12  -6   37.61    4.36
   0 -12   6   43.70    4.80
   0  12   6   43.83    3.93
   0  12   7   28.16    3.21
   0 -12   7   22.84    3.67
   0  12  -7   23.69    3.59
   0 -12   8   44.35    4.92
   0  12  -8   44.91    4.93
   0  12   8   51.90    3.79
   0  12   8   45.58    3.79
   0  12   9   19.63    2.55
   0  12  -9   17.09    3.01
   0 -12   9   18.98    3.66
   0  12   9   15.28    1.99
   0 -12  10    0.69    1.78
   0  12 -10   -3.02    2.26
   0  12  10    1.37    1.18
   0  12  10    0.71    0.91
   0 -12  11   16.16    3.74
   0  12 -11   10.12    2.77
   0  12  11   13.48    2.21
   0  12  11    9.93    1.88
   0  12  12    0.47    1.07
   0  12  12    2.70    1.56
   0  12 -12    3.22    2.00
   0 -12  12    4.15    2.70
   0  12  13   14.67    2.41
   0  12 -13   11.83    3.24
   0  12  13   18.35    2.37
   0  12  14  319.42    9.61
   0  12  14  304.75   10.08
   0 -12  14  352.40   15.92
   0  12 -14  347.74   15.17
   0  12 -15    9.59    3.33
   0  12  15    6.80    1.71
   0  12  15    5.05    1.46
   0 -12  15    6.26    3.09
   0 -12  16  101.40    9.02
   0  12 -16   97.26    8.44
   0  12  16   78.66    5.28
   0  12  16   83.03    5.12
   0  12  17   18.87    2.73
   0  12  17   21.14    2.61
   0  12 -17   26.07    5.08
   0 -12  17   21.10    4.59
   0 -12  18  101.35    9.40
   0  12  18  104.29    5.96
   0 -12  19   48.25    6.67
   0  12  19   55.35    4.62
   0 -12  20   24.11    4.99
   0  12  20   19.21    2.86
   0  12  20   23.27    3.06
   0 -12  21    0.01    3.32
   0  12  21    2.00    2.03
   0  13   0   -2.33    1.79
   0 -13   0   -0.06    1.45
   0  13  -1    0.80    1.59
   0 -13  -1    1.76    1.19
   0  13   1   -0.16    1.15
   0 -13   1    0.01    1.07
   0  13  -2   16.05    2.74
   0  13   2   19.16    2.99
   0 -13   2   13.50    2.60
   0 -13  -2   17.08    2.59
   0  13   3  158.04    7.83
   0 -13  -3  160.30    7.31
   0 -13   3  148.75    8.32
   0  13  -3  171.84    9.08
   0  13   4   10.55    2.29
   0 -13  -4   14.10    2.29
   0 -13   4   10.50    2.77
   0  13  -4    6.64    1.94
   0  13  -5   12.63    2.84
   0  13   5   14.38    2.54
   0 -13   5    9.46    2.54
   0  13  -6   41.18    4.87
   0  13   6   44.79    4.12
   0 -13   6   48.85    5.20
   0  13   7   42.25    4.02
   0 -13   7   40.51    4.91
   0  13  -7   40.31    4.88
   0  13   8    6.53    1.48
   0  13   8    4.65    1.56
   0 -13   8    6.64    2.49
   0 -13   9   31.87    4.80
   0  13  -9   30.76    4.48
   0  13   9   28.35    2.87
   0  13   9   28.93    3.21
   0  13  10    0.83    1.27
   0 -13  10   -0.97    2.45
   0  13 -10   -1.05    1.68
   0  13  10    1.22    0.86
   0 -13  11    7.50    2.84
   0  13 -11   12.09    3.19
   0  13  11   13.14    2.22
   0  13  11    8.50    1.79
   0  13  12    1.11    1.24
   0 -13  12   -1.89    2.62
   0  13  12    2.81    1.44
   0  13 -12    3.53    2.09
   0  13  13  246.29    9.17
   0  13 -13  234.03   12.57
   0  13  13  224.52    8.07
   0  13  14  117.43    6.35
   0  13  14  123.37    6.02
   0 -13  14  133.14   10.09
   0  13 -14  121.48    9.27
   0 -13  15   33.27    5.39
   0  13  15   26.69    3.17
   0  13  15   27.60    2.98
   0  13 -15   29.04    4.72
   0 -13  16   39.56    6.01
   0  13  16   37.03    3.83
   0  13  17    1.09    1.40
   0 -13  17    0.53    2.36
   0 -13  18   29.42    5.64
   0 -13  19    3.29    3.31
   0  14   0   66.37    5.66
   0 -14   0   62.38    5.30
   0  14   1   46.08    4.64
   0  14  -1   60.00    5.44
   0 -14  -1   55.89    4.82
   0 -14   1   53.09    4.81
   0 -14  -2    4.86    1.56
   0  14   2    6.63    2.18
   0  14  -2    9.39    2.65
   0 -14   2    8.03    2.50
   0  14   3   -1.03    1.77
   0  14  -3    1.57    1.69
   0 -14  -3    4.06    1.74
   0 -14   3    2.49    1.84
   0  14  -4   68.64    5.99
   0 -14  -4   72.54    4.90
   0  14   4   69.85    5.41
   0 -14   4   60.62    5.75
   0 -14   5    2.49    1.81
   0  14   5    6.74    1.82
   0  14  -5    6.52    2.45
   0  14   6    2.63    1.54
   0 -14   6    1.43    1.50
   0  14  -6    4.53    2.21
   0  14   7    1.20    1.25
   0  14  -7    6.89    2.82
   0 -14   7    4.00    2.20
   0 -14   8  123.45    8.87
   0  14  -8  117.53    8.58
   0  14   8  125.71    6.86
   0  14   8  104.62    5.60
   0  14   9   26.85    2.66
   0  14  -9   29.87    4.88
   0 -14   9   32.86    5.01
   0  14   9   31.28    3.61
   0 -14  10   32.99    4.95
   0  14  10   30.49    3.42
   0  14 -10   29.79    4.58
   0  14  10   30.80    3.11
   0 -14  11  131.87    9.77
   0  14  11  118.87    5.75
   0  14  11  116.57    6.44
   0  14 -11  126.82    9.53
   0  14  12    1.29    1.36
   0 -14  12    2.49    2.80
   0  14  12    2.39    1.42
   0  14 -12   -0.98    2.36
   0  14  13    0.65    1.33
   0  14 -13    1.83    2.08
   0 -14  13    2.87    2.67
   0  14  14    0.97    1.49
   0 -14  14    1.91    2.19
   0 -14  15  113.98    9.87
   0  14  15  106.77    5.73
   0 -14  16    5.82    3.16
   0 -14  18   -0.12    2.99
   0  15   0    0.37    1.59
   0 -15   0    1.63    1.49
   0 -15   1   11.52    2.51
   0  15   1    8.77    2.18
   0 -15  -1   14.60    2.72
   0  15  -1   17.05    3.23
   0  15   2   13.78    2.76
   0  15  -2   13.67    3.18
   0 -15   2   14.31    3.03
   0 -15  -2   17.35    2.88
   0  15   3    8.08    2.33
   0 -15  -3    6.49    1.94
   0  15  -3    7.65    2.73
   0 -15   4    2.31    2.04
   0  15   4    0.89    1.50
   0 -15  -4    1.74    1.50
   0  15  -4    0.27    1.63
   0  15  -5   85.14    7.16
   0  15   5   93.49    6.37
   0 -15   6   12.21    3.09
   0  15  -6    6.69    2.57
   0  15   6   12.01    2.40
   0  15   7    3.92    1.69
   0 -15   7    3.98    1.97
   0  15  -7    1.60    1.94
   0  15   7    2.68    1.80
   0 -15   8    1.58    2.16
   0  15  -8    0.14    1.93
   0  15   8    4.57    2.03
   0 -15   9   11.89    3.32
   0  15  -9   16.84    4.08
   0  15   9    7.21    1.76
   0  15   9   11.38    2.12
   0  15  10    0.19    1.31
   0  15 -10   -1.33    2.20
   0 -15  10    0.62    2.15
   0  15  10    0.02    1.13
   0  15 -11  104.35    8.81
   0 -15  12   62.82    7.25
   0 -15  13    2.82    2.89
   0 -15  14   -0.50    2.45
   0 -15  15    2.70    3.32
   0 -15  16   29.04    5.84
   0 -16   0  113.94    7.41
   0  16   0  106.51    7.53
   0  16  -1   -1.74    2.04
   0 -16   1    0.59    1.63
   0  16   1   -0.68    1.77
   0 -16  -1    2.42    2.15
   0 -16   2   67.87    6.04
   0  16   2   72.10    6.07
   0 -16  -2   63.98    5.25
   0  16  -2   72.60    6.56
   0 -16  -3    6.75    2.09
   0  16   3    6.03    2.58
   0  16  -3    3.66    2.65
   0 -16   3    3.97    1.98
   0 -16   4   19.11    3.74
   0  16  -4   13.39    3.46
   0  16   4   20.02    3.51
   0  16   5   32.77    3.97
   0 -16   5   35.03    4.97
   0  16  -6   43.07    5.57
   0 -16   7    1.86    2.07
   0  16   7    1.26    1.32
   0  16  -7    2.48    2.11
   0  16  -8    2.22    2.49
   0 -16   8    1.37    2.19
   0 -16   9   22.10    4.39
   0  16  -9   26.43    4.99
   0 -16  10    1.12    2.31
   0 -16  13    0.29    2.77
   0  17  -2   11.64    3.82
   0 -17   2   10.37    3.13
   0  17  -3    3.37    2.70
   0 -17   3    0.61    1.93
   0  17  -4    7.27    2.98
   0 -17   5   28.27    4.60
   0  17  -5   27.75    4.67
   0 -17   7    6.88    3.46
   0 -17   8    1.62    2.95
   0 -17   9   10.12    4.02
   0 -17  10    9.35    3.80
  -1   0   0   -0.31    0.19
   1   0   0    0.06    0.20
  -1   0   1   54.48    1.65
   1   0  -1   54.58    1.71
  -1   0   2  551.66    5.72
   1   0   2  539.68    5.61
  -1   0  -3 3829.51   16.94
   1   0   3 3780.71   16.88
   1   0  -3 3760.82   16.67
   1   0   4  246.42    4.80
   1   0  -4  252.71    4.85
  -1   0   4  254.31    4.78
  -1   0  -4  235.63    4.70
   1   0  -5  894.16    9.84
   1   0   5  894.78   10.25
  -1   0  -5  893.96    9.91
  -1   0   6 4165.46   23.28
  -1   0  -6 4179.14   23.26
  -1   0   7  470.79    8.47
  -1   0  -7  442.60    8.12
   1   0   7  465.17    8.53
   1   0  -7  470.10    8.32
  -1   0  -8  293.13    7.02
  -1   0   8  297.29    7.17
   1   0   8  306.28    7.33
   1   0  -8  302.30    7.07
  -1   0   9   32.45    2.61
  -1   0  -9   33.29    2.61
   1   0  -9   33.56    2.54
   1   0   9   29.39    2.55
  -1   0 -10  270.70    7.55
  -1   0  10  274.91    7.83
   1   0  10  264.68    7.69
   1   0 -10  272.01    7.53
   1   0  11  552.70   11.59
  -1   0 -11  532.33   11.11
   1   0 -11  560.11   11.18
  -1   0  11  548.59   11.48
  -1   0  12   87.61    4.90
   1   0 -12   85.40    4.70
  -1   0 -12   76.87    4.50
   1   0  12   77.67    4.59
  -1   0 -13 1499.13   20.15
   1   0 -13 1471.53   19.65
   1   0  13 1482.73   20.87
  -1   0  13 1529.58   20.94
   1   0 -14   11.33    1.83
  -1   0  14    7.75    1.88
   1   0  14   12.84    2.21
  -1   0 -14   12.12    1.98
   1   0  15  235.27    9.06
  -1   0  15  239.82    9.09
   1   0 -15  239.76    8.53
  -1   0 -15  246.04    8.77
  -1   0  16   78.46    5.40
  -1   0 -16   78.77    5.26
   1   0 -16   81.97    5.17
   1   0  16   74.50    5.32
  -1   0 -17  240.96    9.31
  -1   0  17  244.59    9.80
   1   0  17  248.52   10.07
   1   0 -17  243.54    9.43
   1   0 -18   48.62    4.51
  -1   0 -18   43.97    4.17
  -1   0  18   40.11    4.15
   1   0  18   38.23    4.26
  -1   0  19    1.63    1.29
   1   0  19   -0.13    1.13
  -1   0 -19    2.14    1.55
   1   0 -19    1.05    1.42
  -1   0 -20    2.51    2.02
   1   0  20    0.57    1.74
  -1   0  20    3.82    1.83
   1   0 -20    0.25    1.12
  -1   0 -21   25.73    3.42
   1   0 -21   29.11    3.76
   1   0  21   35.03    4.52
  -1   0  21   23.77    3.70
  -1   0  22   -0.17    1.48
   1   0 -22    5.39    2.47
   1   0  22    2.08    1.96
  -1   0 -22    2.59    1.69
   1   0 -23   47.85    5.00
   1   0  23   45.45    5.45
  -1   0  23   46.74    5.45
  -1   0 -23   46.73    4.84
   1   0 -24   11.41    2.97
  -1   0 -24    2.68    1.79
  -1   0  24    5.26    2.40
   1   0  24    8.58    3.07
   1   0  25    6.00    2.72
   1   0 -25    6.49    2.62
  -1   0 -25    4.45    2.30
  -1   0  25    5.41    2.32
   1   0 -26   21.40    3.87
  -1   0 -26   16.82    3.60
   1   0  26   16.94    3.66
  -1   0  26   17.33    4.29
   1   0  27   80.02    7.99
  -1   0 -27   68.33    7.16
   1   0 -27   81.29    7.39
  -1   0  27   92.29    8.31
   1   0 -28   13.32    3.13
   1   0  28   10.56    3.48
  -1   0  28   14.30    4.08
   1   0  29   60.63    7.53
  -1   0  29   61.25    7.56
   1   0  30  139.83   11.52
  -1   0  30  129.03   10.69
  -1   0  31  199.57   13.42
   1   0  31  209.59   14.13
  -1   1  32   22.87    5.11
  -1   1  31   13.65    4.64
  -1   1  30   54.30    7.11
   1  -1  30   46.67    6.59
  -1   1  29    2.97    2.65
   1  -1  29   -1.51    3.05
   1  -1  28   56.19    6.93
   1   1 -28   62.51    6.83
  -1   1  28   56.86    6.79
  -1  -1 -28   53.21    6.58
   1  -1  27    9.10    3.64
   1   1 -27    4.16    2.74
  -1  -1 -27    3.12    1.88
  -1   1  27    9.28    3.17
  -1  -1 -26  162.37   10.07
   1   1 -26  165.91   10.20
  -1   1  26  169.65   10.57
   1  -1  26  150.75   10.66
  -1   1  25    3.72    2.46
   1  -1  25    8.07    2.93
   1   1 -25    6.85    2.93
  -1  -1 -25   10.38    2.67
  -1  -1 -24    1.46    1.59
   1  -1  24    2.16    2.04
  -1   1  24   -0.85    1.84
   1   1 -24    3.96    2.42
   1  -1  23    1.82    2.08
  -1   1  23    5.50    2.40
   1   1 -23    2.66    2.14
  -1  -1 -23    3.63    2.04
   1   1 -22  641.02   18.18
  -1  -1 -22  671.92   17.61
  -1   1  22  667.70   18.66
   1  -1  22  650.34   19.47
  -1  -1 -21   71.08    5.82
   1   1 -21   75.50    6.28
   1  -1  21   69.57    6.28
  -1   1  21   63.83    5.70
   1  -1  20  504.35   16.08
  -1   1  20  470.30   14.73
  -1  -1 -20  490.50   14.41
   1   1 -20  489.63   14.80
  -1  -1 -19   97.22    6.34
   1  -1  19  103.06    7.09
  -1   1  19  102.32    6.62
   1   1 -19  102.56    6.67
  -1   1  18  207.09    9.16
   1  -1  18  211.82    9.82
   1   1 -18  208.35    9.25
  -1  -1 -18  224.98    9.10
  -1  -1 -17   14.84    2.45
  -1   1  17   16.37    2.66
   1   1 -17   13.27    2.37
   1  -1  17   15.68    2.76
   1  -1  16   71.44    5.31
   1   1 -16   73.81    5.17
  -1   1  16   62.98    4.77
  -1  -1 -16   60.65    4.63
   1  -1  15  110.35    6.35
  -1  -1 -15  107.44    5.76
  -1   1  15  104.72    5.91
   1   1 -15  109.34    6.02
  -1   1  14  510.56   12.36
  -1  -1 -14  536.24   12.16
   1   1 -14  548.50   13.06
   1  -1  14  536.90   13.56
   1   1 -13 1229.79   18.89
  -1   1  13 1289.51   18.61
  -1  -1 -13 1284.32   18.16
   1  -1  13 1293.34   20.03
  -1  -1 -12  206.63    7.28
   1  -1  12  209.17    7.78
   1   1 -12  199.08    7.45
  -1   1  12  218.67    7.36
   1  -1  11  194.31    7.26
  -1  -1 -11  183.08    6.49
   1   1 -11  199.90    7.07
  -1   1  11  190.38    6.55
   1   1 -10  327.41    8.66
  -1   1  10  337.72    8.19
   1  -1  10  337.83    9.04
  -1  -1 -10  317.73    8.03
   1   1  -9  184.75    6.18
  -1  -1  -9  164.79    5.60
   1  -1   9  169.87    6.13
  -1   1   9  182.39    5.65
   1   1  -8   79.43    3.89
  -1   1   8   82.01    3.58
   1   1  -7  344.26    7.69
  -1   1   7  353.30    6.76
  -1  -1  -7  336.10    6.89
   1  -1   6  582.73    9.26
  -1  -1  -6  550.33    8.33
   1   1  -6  567.16    9.36
  -1   1   6  559.32    7.76
   1   1  -5 1790.05   15.67
  -1   1   5 1761.16   12.26
  -1  -1  -5 1769.01   13.69
   1   1  -4 1020.30   10.93
   1  -1   4 1042.85   10.37
  -1   1   4 1029.12    8.19
  -1  -1  -4 1044.55    9.86
  -1   1   3  420.99    4.35
   1   1  -3  444.74    6.77
   1  -1   3  435.97    6.03
  -1  -1  -3  447.10    5.88
   1   1  -2  472.82    6.47
   1  -1   2  361.59    4.94
   1   1  -1  960.41    8.56
   1  -1   1  991.70    6.67
  -1  -1   0   63.73    2.05
   1   1   0   67.03    2.17
   1   1   1  626.21    6.34
  -1  -1   1  760.47    7.81
  -1  -1   2  452.84    6.24
  -1   1  -2  466.19    5.42
   1   1   3  439.07    6.00
  -1  -1   3  436.89    6.75
  -1   1  -3  428.33    5.97
  -1  -1   4 1010.76   11.08
   1  -1  -4 1012.22    7.89
  -1   1  -4  998.09   10.17
   1   1   5 1803.49   13.94
  -1  -1   5 1807.29   15.67
   1  -1  -6  558.84    7.50
   1   1   6  594.05    8.66
  -1  -1   6  572.25    9.49
  -1   1  -6  572.20    9.08
  -1   1  -7  311.49    7.21
  -1  -1   7  330.14    7.72
   1   1   7  323.98    7.06
   1  -1  -7  330.75    6.28
  -1  -1   8   86.73    4.19
   1  -1  -8   84.39    3.48
  -1   1  -8   87.54    4.03
   1   1   8   85.05    3.92
  -1   1  -9  173.58    5.96
  -1  -1   9  173.07    6.17
   1   1   9  168.21    5.84
   1  -1  -9  163.96    5.10
  -1   1 -10  325.92    8.63
   1  -1 -10  325.37    7.63
   1   1  10  319.83    8.17
  -1  -1  10  336.80    9.03
   1   1  11  205.75    6.93
  -1   1 -11  191.41    6.97
  -1  -1  11  208.15    7.38
   1  -1 -11  207.89    6.39
  -1  -1  12  216.07    7.93
   1   1  12  215.31    7.42
   1  -1 -12  194.97    6.66
  -1   1 -12  213.49    7.64
   1  -1 -13 1287.06   17.66
   1   1  13 1294.63   18.90
  -1  -1  13 1264.26   19.88
  -1   1 -13 1280.22   19.28
   1  -1 -14  547.18   12.18
   1   1  14  546.27   12.87
  -1  -1  14  532.90   13.44
  -1   1 -14  570.26   13.32
  -1  -1  15  101.46    6.12
   1   1  15  101.19    5.82
   1  -1 -15  104.85    5.59
  -1   1 -15  100.42    5.91
   1   1  16   70.85    5.06
   1  -1 -16   58.67    4.32
  -1  -1  16   60.78    4.91
  -1   1 -16   59.16    4.63
   1  -1 -17   12.63    2.31
  -1   1 -17   13.42    2.38
  -1  -1  17   18.34    2.95
   1   1  17   14.55    2.56
  -1   1 -18  210.81    9.15
  -1  -1  18  186.93    9.19
   1   1  18  191.22    8.91
   1  -1 -18  184.95    8.21
  -1   1 -19   92.83    6.64
   1   1  19   99.22    6.72
  -1  -1  19   85.54    6.43
   1  -1 -19  104.01    6.39
  -1   1 -20  445.43   14.33
   1   1  20  463.93   14.94
   1  -1 -20  493.32   14.03
  -1  -1  20  477.16   15.62
   1  -1 -21   55.05    5.03
  -1  -1  21   58.79    5.92
   1   1  21   62.49    5.63
  -1   1 -21   69.65    5.77
  -1  -1  22  633.85   19.07
   1  -1 -22  652.90   17.38
   1   1  22  663.82   18.93
  -1   1 -22  671.29   18.54
  -1  -1  23    2.87    1.89
   1   1  23    4.00    2.07
  -1   1 -23    5.24    2.27
   1  -1 -23    2.29    1.54
   1   1  24    1.06    1.55
  -1   1 -24    1.43    1.83
  -1  -1  24    3.56    2.30
   1  -1 -24    1.65    2.18
   1  -1 -25    6.47    2.08
   1   1  25    7.02    2.84
  -1  -1  25    6.14    2.75
  -1   1 -25    9.36    2.80
   1   1  26  169.89   10.86
  -1  -1  26  174.82   11.07
  -1   1 -26  163.53   10.05
   1  -1 -26  182.62   10.18
   1  -1 -27    3.75    1.77
  -1  -1  27    4.14    2.55
   1   1  27    2.50    1.82
  -1   1 -27    6.86    3.25
   1   1  28   47.63    6.16
   1  -1 -28   59.75    6.69
   1  -1 -29    3.32    3.06
   1   1  29   -0.18    2.59
  -1  -1  29    0.27    2.23
  -1  -1  30   38.36    6.44
   1   1  30   45.78    6.85
   1   1  31    8.61    3.93
  -1  -1  31   10.56    4.15
  -1   2  32   42.06    6.29
  -1   2  31   11.41    4.27
  -1   2  30   60.81    7.12
   1  -2  30   50.79    7.40
   1  -2  29   18.56    4.56
  -1   2  29   25.90    5.03
  -1   2  28   59.78    6.77
  -1  -2 -28   53.97    6.20
   1  -2  28   58.86    7.46
  -1  -2 -27   51.82    5.84
   1  -2  27   51.77    6.66
   1   2 -27   47.05    6.13
  -1   2  27   60.25    6.57
   1   2 -26   47.28    5.97
   1  -2  26   44.07    6.03
  -1  -2 -26   37.99    5.05
  -1   2  26   52.37    5.94
   1  -2  25   31.27    5.01
  -1   2  25   40.55    5.15
   1   2 -25   33.45    4.53
  -1  -2 -24   27.65    4.09
   1  -2  24   24.07    4.28
  -1   2  24   28.65    4.28
   1   2 -24   29.64    4.56
  -1  -2 -23   10.86    2.66
  -1   2  23    6.99    2.61
   1   2 -23    6.09    2.48
   1  -2  23    8.38    2.54
   1  -2  22  251.65   12.44
   1   2 -22  227.04   11.13
  -1   2  22  231.98   10.72
  -1  -2 -22  239.18   10.56
   1   2 -21  139.29    8.27
  -1  -2 -21  115.40    7.52
   1  -2  21  141.03    8.89
  -1   2  21  128.73    7.77
  -1   2  20  183.32    9.07
   1   2 -20  183.55    9.38
   1  -2  20  176.43    9.72
  -1  -2 -20  187.92    8.80
  -1  -2 -19  131.17    7.29
  -1   2  19  125.79    7.26
   1  -2  19  134.97    8.34
   1   2 -19  135.84    7.84
   1  -2  18  303.57   12.11
   1   2 -18  304.79   11.48
  -1  -2 -18  300.39   10.30
  -1   2  18  288.83   10.56
   1   2 -17  143.64    7.69
  -1   2  17  136.37    7.01
  -1  -2 -17  131.70    7.00
   1  -2  17  139.75    8.00
   1  -2  16   61.36    5.12
  -1   2  16   65.02    4.70
  -1  -2 -16   51.22    4.28
   1   2 -16   66.41    5.01
  -1  -2 -15   43.93    3.67
   1   2 -15   38.92    3.85
   1  -2  15   41.41    4.10
  -1   2  15   38.80    3.49
  -1   2  14   79.07    4.75
   1   2 -14   81.03    5.28
  -1  -2 -14   69.41    4.61
   1  -2  14   76.70    5.35
   1  -2  13  675.96   15.13
  -1  -2 -13  673.96   12.94
   1   2 -13  667.18   14.57
  -1   2  13  670.97   12.93
   1   2 -12  305.13    9.42
  -1  -2 -12  304.80    8.28
   1  -2  12  274.09    9.09
  -1   2  12  289.23    8.06
  -1   2  11   95.63    4.39
   1   2 -11  110.03    5.62
  -1  -2 -11   96.20    4.61
   1  -2  11  101.80    5.42
   1  -2  10 1303.43   18.43
  -1  -2 -10 1307.25   15.72
  -1   2  10 1329.39   15.26
   1   2 -10 1328.05   18.45
   1   2  -9 1393.67   18.24
  -1   2   9 1369.77   14.42
  -1  -2  -9 1336.23   15.13
   1  -2   9 1339.63   17.83
  -1  -2  -8  558.89    9.31
   1   2  -8  592.85   11.36
  -1   2   8  547.29    8.55
   1  -2   8  579.43   11.14
  -1   2   7  427.49    6.85
   1   2  -7  426.72    9.20
   1  -2   7  430.03    9.10
  -1  -2  -7  440.88    7.99
   1  -2   6  476.03    8.89
  -1   2   6  476.16    6.39
  -1  -2  -6  485.59    7.83
   1   2  -6  473.60    9.34
   1  -2   5  426.90    7.85
  -1   2   5  422.11    5.22
  -1  -2  -5  425.60    7.02
   1   2  -4  330.85    7.06
   1  -2   4  314.06    6.22
  -1   2   4  329.66    3.81
   1   2  -3 6664.37   29.99
   1  -2   3 6795.63   26.63
   1   2  -2 1645.12   14.13
   1  -2   2 1612.14   11.49
  -1  -2  -2 1627.16   11.80
   1   2  -1  341.36    6.09
  -1  -2  -1  334.69    5.50
   1  -2   1  335.02    4.51
  -1  -2   0   -0.05    0.46
   1   2   0   -0.79    0.51
  -1   2  -1  340.69    4.37
  -1  -2   1  346.07    6.16
   1   2   1  345.53    5.68
  -1   2  -2 1647.73   11.28
   1   2   2 1668.72   12.34
  -1  -2   2 1684.58   14.03
  -1  -2   3 6830.74   30.09
  -1   2  -3 6932.45   26.23
   1   2   4  307.95    5.81
   1  -2  -4  342.36    3.70
  -1  -2   4  359.07    7.25
  -1   2  -4  328.46    6.31
  -1   2  -5  428.07    7.72
   1  -2  -5  411.74    4.99
   1   2   5  436.15    7.00
   1   2   6  505.24    7.96
  -1   2  -6  486.11    8.88
   1  -2  -6  486.21    6.27
  -1  -2   6  504.68    9.65
  -1   2  -7  444.92    8.88
   1  -2  -7  443.68    6.72
  -1  -2   7  457.65    9.65
   1   2   7  443.44    7.94
   1   2   8  566.55    9.65
   1  -2  -8  574.90    8.32
  -1   2  -8  567.95   10.64
  -1  -2   8  545.24   11.08
  -1  -2   9 1375.72   18.50
   1   2   9 1379.04   15.95
   1  -2  -9 1398.41   14.02
   1   2  10 1283.64   16.55
  -1  -2  10 1306.83   18.81
   1  -2 -10 1281.61   14.54
  -1   2 -10 1323.53   17.97
   1   2  11  106.78    5.14
  -1  -2  11  107.37    5.63
  -1   2 -11  112.76    5.47
   1  -2 -11  107.33    4.59
  -1   2 -12  304.77    9.37
   1  -2 -12  290.38    7.80
   1   2  12  305.89    8.64
  -1  -2  12  324.02   10.09
   1  -2 -13  707.88   12.55
  -1   2 -13  693.54   14.62
  -1  -2  13  692.18   15.33
   1   2  13  725.31   13.98
   1  -2 -14   81.48    4.55
  -1  -2  14   88.17    5.69
  -1   2 -14   82.21    5.35
   1   2  14   78.90    4.96
  -1   2 -15   42.84    3.98
  -1  -2  15   49.15    4.48
   1  -2 -15   38.75    3.28
   1   2  15   38.94    3.62
  -1  -2  16   58.73    4.97
   1   2  16   62.61    4.71
  -1   2 -16   65.32    5.10
   1  -2 -16   60.72    4.22
   1   2  17  143.79    7.29
   1  -2 -17  148.25    6.82
  -1  -2  17  148.79    8.12
  -1   2 -17  150.53    7.84
   1  -2 -18  279.53    9.89
   1   2  18  307.42   11.08
  -1   2 -18  309.78   11.54
  -1  -2  18  291.92   11.95
  -1  -2  19  115.76    7.72
  -1   2 -19  135.21    7.79
   1   2  19  126.42    7.40
   1  -2 -19  126.99    6.68
   1  -2 -20  191.48    8.52
  -1  -2  20  186.47   10.16
  -1   2 -20  201.99    9.89
   1   2  20  186.58    9.33
   1  -2 -21  136.47    7.51
  -1   2 -21  138.53    8.37
   1   2  21  130.16    8.05
  -1  -2  21  136.04    8.87
   1  -2 -22  256.21   10.48
  -1  -2  22  232.74   11.83
   1   2  22  245.74   11.38
  -1   2 -22  252.73   11.63
   1  -2 -23   12.02    2.70
  -1   2 -23   10.78    3.10
  -1  -2  23    9.47    2.73
   1   2  23   13.50    3.09
   1  -2 -24   26.76    3.72
  -1  -2  24   18.27    3.96
   1   2  24   26.47    4.32
  -1   2 -24   28.71    4.49
  -1  -2  25   22.24    4.40
  -1   2 -25   28.37    4.57
   1   2  25   18.20    3.40
  -1  -2  26   38.16    5.47
  -1   2 -26   35.21    5.19
   1   2  26   43.93    5.63
   1  -2 -26   33.32    4.39
  -1  -2  27   51.49    6.57
   1  -2 -27   51.42    5.75
   1   2  27   49.93    5.90
   1   2  28   64.29    7.19
   1  -2 -28   63.74    6.39
  -1  -2  28   65.11    7.83
   1   2  29   23.75    4.81
   1  -2 -29   22.43    4.20
   1   2  30   56.44    7.24
  -1  -2  30   56.10    7.46
   1   2  31    4.79    3.49
  -1   3  32   29.23    5.66
  -1   3  31   11.91    4.22
  -1   3  30    3.26    3.22
  -1   3  29   31.60    5.08
   1  -3  29   25.17    5.08
  -1  -3 -28    0.60    2.16
  -1   3  28    3.71    2.43
   1  -3  27    8.69    3.49
  -1  -3 -27    8.09    2.98
  -1   3  27    8.82    2.63
  -1  -3 -26   75.26    6.95
   1   3 -26   95.87    8.19
   1  -3  26   91.18    8.69
  -1   3  26   95.79    7.88
  -1  -3 -25    1.09    1.70
   1  -3  25    2.03    2.36
   1   3 -25    2.34    2.23
  -1   3  25   -1.27    1.94
  -1   3  24   93.25    7.39
   1   3 -24   78.92    7.24
  -1  -3 -24   79.17    6.58
   1  -3  24   93.15    8.47
  -1  -3 -23  140.65    8.10
   1   3 -23  148.21    9.52
  -1   3  23  128.54    8.19
   1  -3  23  137.08    9.64
   1   3 -22   52.82    5.76
  -1  -3 -22   43.90    4.56
   1  -3  22   56.20    6.15
  -1   3  22   52.98    5.08
  -1   3  21  160.44    8.56
  -1  -3 -21  163.55    8.25
   1   3 -21  151.94    9.15
   1  -3  21  152.65    9.48
   1   3 -20  104.90    7.44
   1  -3  20  102.33    7.59
  -1  -3 -20  108.35    6.75
  -1   3  20  111.71    7.02
   1  -3  19   17.94    3.33
  -1   3  19   20.20    2.87
   1   3 -19   17.88    3.23
  -1  -3 -19   14.30    2.70
   1  -3  18   63.31    5.81
  -1   3  18   56.62    4.66
  -1  -3 -18   59.49    4.75
   1   3 -18   59.27    5.26
  -1   3  17   61.92    4.55
   1   3 -17   57.70    5.14
  -1  -3 -17   65.71    4.67
   1  -3  17   57.44    5.34
  -1  -3 -16  210.63    8.04
  -1   3  16  226.00    8.34
   1  -3  16  223.77   10.02
   1   3 -16  237.75    9.84
  -1  -3 -15  312.45    9.43
  -1   3  15  323.14    9.55
   1   3 -15  325.46   11.16
  -1   3  14  288.81    8.58
   1   3 -14  275.59   10.01
   1  -3  14  288.78   10.59
  -1  -3 -14  293.48    8.84
  -1  -3 -13  468.10   10.56
   1   3 -13  489.58   12.99
  -1   3  13  485.44   10.67
   1  -3  13  488.45   13.24
   1  -3  12   64.76    4.76
   1   3 -12   53.61    4.22
  -1  -3 -12   58.19    3.65
  -1   3  12   59.82    3.60
   1  -3  11   23.18    2.79
   1   3 -11   20.64    2.70
  -1   3  11   18.00    1.93
  -1  -3 -11   22.08    2.24
  -1   3  10  148.03    4.90
  -1  -3 -10  141.48    5.21
   1   3 -10  142.51    6.47
   1  -3  10  155.46    6.66
  -1  -3  -9   28.82    2.36
  -1   3   9   30.37    2.13
   1   3  -9   29.15    2.82
   1  -3   9   28.40    2.79
  -1   3   8  342.16    6.25
  -1  -3  -8  345.51    7.37
   1   3  -8  326.82    8.98
   1  -3   8  346.80    9.06
   1   3  -7  461.18   10.34
   1  -3   7  437.06    9.66
  -1   3   7  451.77    6.56
   1  -3   6  821.15   12.50
  -1   3   6  819.99    7.74
   1  -3   5  689.11   10.78
   1   3  -5  681.54   11.53
  -1   3   5  677.22    6.17
   1  -3   4 3035.67   21.10
   1   3  -4 3045.29   23.36
  -1  -3  -3 6783.82   27.19
   1  -3   3 6852.34   29.47
   1   3  -2 6386.90   30.91
   1  -3   2 6351.88   25.84
  -1  -3  -2 6425.34   26.76
   1  -3   1 6076.92   22.69
  -1  -3  -1 6043.07   26.39
   1  -3   0 8459.77   23.54
   1   3   0 8385.30   32.99
  -1   3  -1 6107.99   22.16
  -1  -3   1 6069.29   29.25
  -1  -3   2 6254.41   30.71
  -1   3  -2 6268.20   25.00
   1   3   3 6801.68   28.27
  -1  -3   3 6666.43   33.35
   1   3   4 3068.73   19.04
  -1   3  -4 3019.95   20.36
  -1  -3   5  726.48   11.92
  -1   3  -5  706.12   10.64
   1  -3  -5  744.61    6.05
   1   3   5  708.18    9.34
   1  -3  -6  821.94    7.34
  -1  -3   6  843.57   13.61
   1   3   6  838.07   10.44
  -1   3  -6  804.10   11.95
   1   3   7  442.15    8.07
  -1   3  -7  433.78    9.35
   1  -3  -7  461.04    6.22
  -1  -3   7  447.35   10.24
  -1  -3   8  337.65    9.34
  -1   3  -8  317.62    8.41
   1   3   8  319.76    7.23
   1  -3  -8  341.48    5.98
   1   3   9   26.82    2.36
   1  -3  -9   32.03    2.04
  -1  -3   9   23.15    2.61
  -1   3  -9   32.77    2.90
  -1   3 -10  141.47    6.14
  -1  -3  10  141.08    6.48
   1  -3 -10  142.85    4.52
   1   3  10  151.97    5.53
  -1   3 -11   22.09    2.66
  -1  -3  11   22.62    2.77
   1   3  11   22.51    2.32
   1  -3 -11   20.62    1.90
   1   3  12   53.16    3.71
  -1  -3  12   58.29    4.53
  -1   3 -12   50.92    4.03
   1  -3 -12   57.38    3.21
  -1  -3  13  462.82   13.09
   1  -3 -13  469.22    9.79
   1   3  13  489.21   11.44
  -1  -3  14  295.72   10.71
  -1   3 -14  286.26   10.03
   1   3  14  289.53    9.11
   1  -3 -14  282.57    7.96
   1  -3 -15  317.09    8.83
  -1   3 -15  288.06   10.40
  -1  -3  15  300.08   11.27
   1   3  15  307.76    9.74
   1  -3 -16  215.50    7.57
   1   3  16  224.42    8.75
  -1   3 -16  232.30    9.59
  -1  -3  16  227.21    9.96
  -1  -3  17   63.67    5.51
  -1   3 -17   70.68    5.59
   1   3  17   65.25    4.91
   1  -3 -17   64.71    4.38
   1   3  18   61.92    4.89
  -1  -3  18   59.81    5.47
  -1   3 -18   55.48    5.13
   1  -3 -18   50.84    4.20
   1  -3 -19   14.68    2.43
   1   3  19   24.14    3.30
  -1   3 -19   23.33    3.54
  -1  -3  19   20.65    3.44
   1  -3 -20  102.45    6.07
  -1   3 -20  119.88    7.88
  -1  -3  20  114.14    7.98
   1   3  20  104.15    6.93
   1  -3 -21  155.17    7.74
  -1   3 -21  151.62    9.12
   1   3  21  152.09    8.65
  -1  -3  21  147.50    9.49
   1  -3 -22   48.64    4.90
   1   3  22   45.40    4.92
  -1  -3  22   54.93    6.04
  -1   3 -22   58.57    5.91
  -1  -3  23  135.16    9.52
  -1   3 -23  128.13    8.80
   1  -3 -23  148.87    8.07
   1   3  23  143.30    8.87
   1  -3 -24   76.49    6.46
  -1   3 -24   94.50    7.79
  -1  -3  24   92.44    8.06
   1   3  24   88.56    7.27
   1   3  25    1.63    2.08
   1  -3 -25    2.05    1.63
  -1   3 -25    4.52    2.53
  -1  -3  25   -2.27    2.04
   1   3  26   90.17    7.87
  -1  -3  26   93.47    8.57
   1  -3 -26   76.30    6.53
  -1   3 -26   92.14    7.96
  -1  -3  27   11.98    3.93
   1  -3 -27    4.74    2.12
   1   3  27    6.45    2.39
   1   3  28    5.09    2.55
  -1  -3  28    3.15    2.93
   1  -3 -28    4.67    2.65
   1   3  29   35.36    5.87
   1  -3 -29   22.93    4.13
  -1  -3  29   36.07    6.21
   1   3  30   -1.00    2.53
  -1  -3  30   -0.89    2.67
   1   3  31    7.67    3.54
  -1   4  32    6.91    3.15
  -1   4  31    3.16    3.34
  -1   4  30   46.01    6.23
  -1   4  29   85.36    8.00
   1  -4  29   79.24    8.90
  -1  -4 -28   24.77    4.29
  -1   4  28   29.71    4.90
   1  -4  28   34.75    6.19
  -1  -4 -27    5.82    2.72
  -1   4  27    6.01    2.43
   1  -4  27    7.97    3.32
   1   4 -26  120.27    9.34
  -1  -4 -26  128.88    8.46
  -1   4  26  136.15    9.14
   1  -4  25   17.35    4.01
   1   4 -25   16.66    3.72
  -1  -4 -25   14.21    3.34
  -1   4  25   23.51    4.25
   1   4 -24  101.10    8.32
  -1   4  24   94.39    7.09
   1  -4  24   99.39    8.86
  -1  -4 -24  104.56    7.27
  -1   4  23   21.22    3.51
   1  -4  23   24.03    4.31
  -1  -4 -23   15.16    3.30
   1   4 -23   13.06    3.43
   1   4 -22    4.23    1.96
  -1  -4 -22    1.79    1.59
   1  -4  22    3.60    2.37
  -1   4  22   -0.32    1.50
   1  -4  21   78.29    7.01
  -1  -4 -21   83.02    5.96
   1   4 -21   77.88    6.84
  -1   4  21   76.41    5.80
   1   4 -20   22.92    3.74
  -1  -4 -20   18.92    2.99
  -1   4  20   15.71    2.67
   1  -4  20   17.59    3.74
  -1   4  19  371.44   11.85
  -1  -4 -19  373.75   11.92
   1   4 -19  365.90   13.58
   1  -4  19  352.59   13.96
   1  -4  18  122.15    8.06
  -1  -4 -18  132.88    6.98
  -1   4  18  135.29    6.93
   1   4 -18  130.46    8.02
  -1  -4 -17    6.33    1.49
   1  -4  17    5.63    2.01
   1   4 -17    4.84    1.84
  -1   4  17    6.29    1.44
  -1   4  16   72.24    4.58
   1  -4  16   72.82    5.90
   1   4 -16   78.88    5.98
   1   4 -15   22.87    3.28
   1  -4  15   19.22    3.08
  -1  -4 -15   18.01    2.35
  -1   4  15   23.31    2.60
   1   4 -14   60.25    4.95
   1  -4  14   55.28    4.82
  -1   4  14   67.81    4.06
  -1  -4 -14   58.21    4.09
   1   4 -13  216.78    8.94
   1  -4  13  199.16    8.75
  -1  -4 -13  213.25    7.21
  -1   4  13  208.46    6.75
  -1  -4 -12  397.31    9.68
   1  -4  12  414.85   12.13
  -1   4  12  411.54    8.91
   1   4 -12  389.44   11.73
   1  -4  11  314.60   10.26
   1   4 -11  313.26   10.34
  -1  -4 -11  322.94    8.32
  -1   4  11  327.70    7.43
  -1   4  10  370.56    7.34
   1  -4  10  365.20   10.55
   1  -4   9  196.91    7.49
   1   4  -9  204.84    7.85
  -1   4   9  204.74    5.07
   1  -4   8  124.29    5.75
   1   4  -8  120.29    5.85
  -1   4   8  137.91    3.79
  -1   4   7  264.08    4.84
   1  -4   7  247.44    7.74
   1   4  -7  263.18    8.29
  -1   4   6   75.06    2.32
   1   4  -6   71.89    4.30
  -1   4   6   74.75    2.25
   1  -4   6   68.11    3.94
   1  -4   5   43.80    2.97
   1   4  -5   43.22    3.18
  -1   4   5   45.46    1.60
  -1   4   5   47.23    1.72
   1  -4   4 1146.80   14.13
  -1   4   4 1142.54    8.00
   1   4  -4 1175.02   15.83
  -1   4   4 1177.83    7.41
   1   4  -3  296.87    7.67
   1  -4   3  305.05    6.80
  -1  -4  -3  312.70    6.44
  -1   4   3  285.36    4.04
   1   4  -2 1960.92   19.00
   1  -4   2 1964.07   16.18
  -1  -4  -2 1971.59   16.50
  -1  -4  -1  237.00    5.86
   1  -4   1  253.56    5.41
   1   4  -1  237.33    6.47
   1   4   0 2751.67   21.18
   1  -4   0 2756.26   16.12
  -1  -4   0 2699.73   20.75
   1  -4  -1  229.62    4.10
  -1  -4   1  232.28    6.33
   1   4   1  236.71    6.05
  -1   4  -1  238.18    5.13
  -1  -4   2 2010.78   19.03
   1  -4  -2 2012.52   10.91
   1   4   2 1968.74   17.07
   1   4   3  302.78    6.65
  -1   4  -3  305.70    6.66
  -1  -4   3  291.59    7.59
  -1  -4   4 1177.04   15.83
  -1   4  -4 1144.72   13.71
   1   4   4 1147.51   12.92
  -1  -4   5   44.45    3.15
   1   4   5   44.50    2.55
  -1   4  -5   44.01    2.93
  -1  -4   6   78.39    4.38
  -1   4  -6   66.68    3.71
   1   4   6   70.02    3.25
   1   4   6   68.64    3.21
  -1   4  -7  278.88    7.91
   1   4   7  278.02    6.70
  -1  -4   7  250.14    8.20
   1   4   7  250.99    6.25
   1   4   8  123.33    4.60
  -1  -4   8  119.30    5.80
   1  -4  -8  136.83    3.64
  -1   4  -8  130.58    5.63
  -1   4  -9  210.46    7.44
   1  -4  -9  202.98    4.90
   1   4   9  212.00    6.19
  -1  -4   9  204.53    7.90
   1  -4 -10  381.29    7.09
   1   4  10  385.24    8.77
  -1  -4  10  397.17   11.36
  -1   4 -10  366.86   10.19
   1  -4 -11  304.89    6.77
  -1  -4  11  311.98   10.48
   1   4  11  318.01    8.33
  -1   4 -11  288.65    9.41
  -1   4 -12  431.27   11.90
   1  -4 -12  408.37    8.33
   1   4  12  406.45    9.93
   1  -4 -13  228.12    6.59
  -1  -4  13  217.49    9.29
   1   4  13  216.26    7.59
  -1   4 -13  214.44    8.71
   1   4  14   62.98    4.34
  -1   4 -14   64.09    4.94
   1  -4 -14   61.58    3.64
  -1  -4  14   52.34    4.79
  -1   4 -15   22.51    3.22
   1  -4 -15   20.87    2.24
   1   4  15   24.03    2.79
  -1  -4  15   20.42    3.00
   1  -4 -16   70.98    4.31
  -1   4 -16   64.04    5.28
  -1  -4  16   72.86    6.13
   1   4  16   76.75    5.02
   1   4  17    5.95    1.68
   1  -4 -17    8.36    1.86
  -1  -4  17    4.81    2.10
  -1   4 -17    9.70    2.43
   1   4  18  117.86    6.79
   1  -4 -18  123.29    6.16
  -1  -4  18  131.03    8.40
  -1   4 -18  128.02    7.82
   1  -4 -19  344.60   10.42
  -1  -4  19  380.36   14.53
   1   4  19  341.14   11.92
  -1   4 -19  386.05   14.06
   1   4  20   16.50    2.78
   1  -4 -20   18.11    2.58
  -1  -4  20   21.10    3.76
  -1   4 -20   17.91    3.43
   1   4  21   85.23    6.45
  -1   4 -21   93.88    7.26
   1  -4 -21   88.85    5.76
  -1  -4  21   87.31    7.54
  -1  -4  22    1.72    2.13
   1  -4 -22    3.76    1.81
   1   4  22    5.13    2.27
   1   4  23   17.53    3.22
   1  -4 -23   15.37    2.93
  -1  -4  23   15.99    3.61
  -1   4 -23   17.00    3.76
   1  -4 -24   87.80    6.48
  -1  -4  24   86.96    8.21
  -1   4 -24   93.30    8.11
   1   4  24   93.13    7.37
   1   4  25   15.87    3.23
   1  -4 -25   18.01    3.19
  -1  -4  25   14.25    3.84
  -1   4 -25   16.96    4.14
   1  -4 -26  109.70    7.45
  -1  -4  26  122.06   10.09
   1   4  26  125.35    9.11
   1   4  27    8.03    2.88
   1  -4 -27    7.07    2.63
  -1  -4  27   13.35    4.01
   1  -4 -28   32.91    4.93
   1  -4 -29   77.87    7.19
  -1  -4  29   87.19    9.59
   1   4  29   79.08    7.96
   1   4  30   43.39    6.45
   1  -4 -30   43.61    5.60
   1   4  31    0.37    2.97
  -1   5  31   65.51    7.53
  -1   5  30   27.58    5.05
  -1  -5 -28  117.06    8.94
  -1   5  28  144.36    9.95
   1  -5  28  135.79   11.41
  -1  -5 -27   76.57    6.84
   1  -5  27   85.95    8.83
  -1   5  27   84.49    7.46
  -1   5  26   31.13    4.43
  -1  -5 -26   26.20    4.13
   1  -5  26   26.56    4.96
   1   5 -25   60.14    6.79
  -1  -5 -25   87.53    6.82
   1  -5  25   76.13    8.22
  -1   5  25   79.56    6.77
  -1   5  24   34.19    4.33
   1  -5  24   34.10    5.35
   1   5 -24   30.72    4.92
  -1  -5 -24   28.54    4.09
   1  -5  23   37.47    5.35
   1   5 -23   47.34    5.91
  -1  -5 -23   33.15    4.15
   1  -5  22  256.39   13.15
   1   5 -22  299.73   13.60
  -1  -5 -22  274.69   10.95
  -1   5  22  291.42   11.49
  -1   5  21  101.69    6.72
  -1  -5 -21  113.85    6.82
   1  -5  21  115.13    8.78
   1   5 -21  110.68    8.26
   1   5 -20  166.07    9.83
  -1   5  20  157.35    7.90
   1  -5  20  149.80    9.67
  -1  -5 -20  152.93    7.82
  -1   5  19  183.62    8.16
   1   5 -19  175.91    9.73
   1  -5  19  192.98   10.71
  -1  -5 -19  160.27    7.91
  -1  -5 -18  400.81   11.75
   1   5 -18  427.76   14.91
  -1   5  18  411.41   11.76
   1  -5  18  413.53   15.16
  -1  -5 -17  177.39    7.58
   1  -5  17  157.59    9.13
   1   5 -17  178.43    9.41
  -1   5  17  181.25    7.50
  -1  -5 -16   32.96    3.22
  -1   5  16   35.78    3.25
   1  -5  16   27.79    3.83
   1   5 -16   30.45    3.89
  -1  -5 -15  328.49    9.76
  -1   5  15  351.34    9.41
   1   5 -15  326.30   12.17
   1  -5  15  312.73   12.13
   1  -5  14  159.68    8.37
   1   5 -14  158.08    8.26
  -1   5  14  161.75    6.08
  -1   5  13  144.11    5.45
   1   5 -13  141.71    7.60
   1  -5  13  149.40    7.93
   1   5 -12  297.39   10.83
  -1   5  12  296.86    7.41
   1  -5  12  301.47   10.89
  -1   5  11   10.05    1.29
   1   5 -11   10.01    2.17
   1  -5  11   11.26    2.13
   1  -5  10  132.25    6.81
  -1   5  10  142.85    4.46
   1   5 -10  134.76    6.97
   1   5  -9  186.28    7.88
  -1   5   9  198.14    4.97
   1  -5   9  176.25    7.45
  -1   5   8  324.12    5.84
   1   5  -8  322.37   10.02
   1  -5   8  317.05    9.63
  -1   5   8  307.88    5.52
   1  -5   7  837.06   15.09
  -1   5   7  823.79    8.68
  -1   5   7  837.26    8.51
   1   5  -7  831.42   15.58
  -1   5   6  741.25    7.85
  -1   5   6  753.29    7.45
   1  -5   6  722.88   13.25
   1   5  -6  737.60   14.21
   1  -5   5   87.13    4.44
   1   5  -5   86.60    4.81
  -1   5   5   91.81    2.49
  -1   5   5   91.04    2.73
   1  -5   4  605.88   11.02
  -1  -5  -4  594.74    9.52
   1   5  -4  593.98   12.06
  -1   5   4  603.53    7.02
  -1  -5  -3 1045.38   12.82
   1   5  -3 1076.38   15.91
   1  -5   3 1079.32   13.95
   1  -5   2  117.59    4.33
  -1  -5  -2  124.31    4.50
   1   5  -2  113.46    5.01
  -1   5   2  125.83    3.43
   1   5  -1   25.72    2.38
  -1  -5  -1   26.46    2.25
  -1   5   1   26.58    1.70
   1  -5   1   29.44    2.10
  -1   5   0  212.93    5.03
  -1  -5   0  209.08    6.22
   1  -5   0  216.71    5.09
   1   5   0  205.02    6.32
   1   5   1   27.00    2.28
  -1  -5   1   29.87    2.47
   1  -5  -1   29.47    1.81
  -1   5  -1   26.24    1.95
  -1   5  -2  126.29    4.51
   1   5   2  118.86    4.67
   1  -5  -2  121.74    3.25
  -1  -5   2  122.26    5.07
   1  -5  -3 1080.64    8.76
  -1  -5   3 1084.01   15.71
   1   5   3 1062.39   13.66
  -1  -5   4  579.76   11.97
  -1   5  -4  601.89   10.75
   1   5   5   82.16    3.73
  -1  -5   5   89.25    4.85
  -1   5  -5   82.74    4.21
  -1   5  -6  708.85   12.75
  -1  -5   6  713.31   14.04
   1   5   6  739.21   11.40
   1   5   7  835.91   12.20
   1   5   7  844.36   12.06
  -1  -5   7  823.31   15.74
  -1   5  -7  808.74   14.26
  -1  -5   8  333.64   10.23
   1   5   8  329.50    7.77
  -1   5  -8  330.36    9.44
   1   5   8  323.78    7.66
   1   5   9  184.49    5.95
  -1  -5   9  183.71    7.90
  -1   5  -9  185.82    7.38
   1   5   9  186.93    5.96
  -1   5 -10  143.19    6.62
  -1  -5  10  138.71    7.10
   1   5  10  133.16    5.42
  -1   5 -11    9.00    1.79
   1  -5 -11   11.12    1.41
  -1  -5  11    7.34    1.90
   1   5  11    7.84    1.47
  -1   5 -12  323.13   10.69
   1   5  12  308.74    8.65
   1  -5 -12  310.24    7.28
  -1  -5  12  301.80   11.13
   1  -5 -13  138.50    5.05
   1   5  13  148.49    6.31
  -1  -5  13  143.74    7.79
  -1   5 -13  141.20    7.24
   1  -5 -14  149.86    5.61
  -1  -5  14  140.12    8.00
  -1   5 -14  155.10    7.98
   1   5  14  167.99    6.97
   1   5  15  336.32   10.23
  -1  -5  15  318.70   12.45
   1  -5 -15  329.55    8.64
  -1   5 -15  332.57   11.81
  -1   5 -16   31.51    3.62
  -1  -5  16   26.09    3.89
   1  -5 -16   30.90    2.83
  -1  -5  17  165.68    9.47
  -1   5 -17  174.56    9.11
   1  -5 -17  180.86    6.93
   1   5  17  173.39    7.90
  -1  -5  18  386.53   14.77
   1   5  18  417.12   12.54
  -1   5 -18  404.34   14.14
   1  -5 -18  400.14   10.68
  -1  -5  19  177.94   10.43
   1   5  19  186.39    8.65
  -1   5 -19  167.56    9.42
   1  -5 -19  190.63    7.64
   1  -5 -20  155.80    7.18
  -1  -5  20  151.81    9.86
   1   5  20  170.98    8.60
   1   5  21  110.50    7.21
  -1  -5  21   95.97    8.09
  -1   5 -21  112.26    8.21
   1  -5 -21  110.62    6.30
  -1   5 -22  318.03   14.10
   1  -5 -22  317.56   10.95
  -1  -5  22  296.91   14.38
   1   5  22  303.37   12.25
   1  -5 -23   33.60    4.13
  -1  -5  23   29.99    4.97
   1   5  23   38.40    4.51
  -1   5 -23   37.53    5.38
  -1   5 -24   35.64    5.13
   1  -5 -24   33.18    4.07
   1   5  24   34.26    4.51
  -1  -5  24   21.07    4.45
  -1   5 -25   80.30    7.89
  -1  -5  25   67.04    7.46
   1   5  25   79.03    6.99
   1  -5 -25   73.08    5.97
  -1  -5  26   22.47    4.85
   1  -5 -26   28.41    4.18
   1   5  26   25.89    4.12
   1  -5 -27   79.39    6.81
   1   5  27   78.65    7.51
  -1  -5  27   90.72    9.46
   1   5  28  132.15    9.84
   1  -5 -28  112.19    7.91
   1  -5 -29    9.21    3.00
   1   5  29   10.10    3.32
   1   5  30   22.73    4.40
   1   5  31   74.71    8.07
  -1   6  31   22.15    4.94
  -1   6  29   67.83    6.89
  -1   6  28    7.59    2.67
  -1   6  27   67.73    6.66
   1  -6  27   52.65    7.30
  -1   6  26   19.04    3.84
   1  -6  26    9.56    3.22
  -1   6  25   64.76    5.99
   1  -6  25   59.56    7.22
  -1   6  24   84.41    6.64
   1  -6  24   87.31    8.76
   1   6 -24   80.87    7.99
   1   6 -23   75.30    7.37
   1  -6  23   66.53    7.46
  -1   6  23   90.15    6.56
   1   6 -22   32.11    4.84
  -1   6  22   32.45    3.97
   1  -6  22   27.05    4.80
  -1   6  21   48.37    4.53
   1  -6  21   48.68    5.81
   1   6 -21   43.61    5.41
  -1   6  20    7.04    2.03
   1   6 -20    9.04    3.03
   1  -6  20    9.80    3.21
   1   6 -19  339.72   14.01
  -1   6  19  347.14   10.99
   1  -6  19  337.91   14.36
  -1   6  18  186.25    7.78
   1   6 -18  170.76    9.72
   1  -6  18  169.55   10.03
   1  -6  17   22.71    3.79
   1   6 -17   16.11    3.35
  -1   6  17   22.42    2.78
   1   6 -16   15.02    3.07
   1  -6  16   14.62    3.10
  -1   6  16   14.58    2.16
  -1   6  15  233.44    7.58
   1   6 -15  239.33   10.76
   1  -6  14    5.20    2.09
   1   6 -14    3.61    1.99
  -1   6  14    3.85    0.98
   1  -6  13  134.31    7.80
  -1   6  13  143.07    5.30
   1   6 -13  132.37    7.70
   1  -6  12   20.60    2.96
  -1   6  12   17.45    1.70
   1   6 -12   16.57    2.75
  -1   6  11   82.13    3.59
   1   6 -11   87.05    5.94
  -1   6  11   84.27    3.51
   1  -6  11   77.17    5.59
  -1   6  10   82.20    3.41
   1   6 -10   85.62    5.76
  -1   6  10   80.15    3.29
   1  -6  10   77.31    5.37
   1  -6   9  116.59    6.40
   1   6  -9  125.20    6.79
  -1   6   9  118.48    3.85
  -1   6   9  115.66    3.80
  -1   6   8   75.81    2.98
  -1   6   8   77.15    2.90
   1   6  -8   84.38    5.45
   1  -6   8   74.94    4.95
  -1   6   7  374.02    6.45
   1   6  -7  374.02   10.96
   1  -6   7  360.33   10.38
  -1   6   7  367.79    5.88
   1  -6   6  254.09    8.32
  -1   6   6  256.16    5.15
  -1   6   6  269.44    4.88
   1   6  -5  976.99   16.91
  -1   6   5 1021.47   10.39
   1  -6   5  999.30   15.88
  -1   6   4 1310.57   11.95
  -1  -6  -4 1278.27   15.03
   1  -6   4 1334.89   17.67
   1   6  -4 1260.09   18.66
   1  -6   3  201.28    6.45
   1   6  -3  187.65    7.14
  -1   6   3  198.51    4.80
  -1  -6  -3  197.16    6.05
   1   6  -2  813.95   14.29
   1  -6   2  855.01   12.72
  -1   6   2  838.36   10.16
  -1  -6  -2  849.45   12.74
  -1  -6  -1 1015.84   14.56
   1  -6   1 1041.17   13.21
   1   6  -1  971.34   15.31
  -1   6   1  984.43   11.52
  -1  -6   0   45.71    3.16
  -1   6   0   44.63    2.58
   1   6   0   43.57    3.29
   1  -6   0   47.36    2.69
  -1  -6   1 1023.25   15.24
   1   6   1 1015.25   14.94
   1  -6  -1 1009.83   11.61
   1   6   2  838.62   13.32
   1  -6  -2  853.66    9.93
  -1   6  -2  837.84   12.30
   1   6   3  200.91    6.48
   1  -6  -3  197.77    4.45
  -1  -6   3  196.75    7.19
  -1   6  -3  199.06    6.31
   1  -6  -4 1286.61   10.55
   1   6   4 1271.74   16.01
  -1   6  -4 1314.00   16.92
  -1  -6   4 1297.81   18.75
  -1   6  -5 1029.27   15.63
   1   6   5 1035.25   14.38
  -1  -6   5 1018.53   17.35
   1   6   6  255.23    7.11
  -1  -6   6  255.39    9.02
  -1   6  -6  261.85    8.21
   1   6   7  363.45    8.31
   1   6   7  356.48    8.53
  -1   6  -7  377.35   10.18
  -1  -6   7  361.23   10.96
   1   6   8   83.83    4.06
  -1  -6   8   81.34    5.38
   1   6   8   76.47    4.05
  -1   6  -8   77.18    4.80
  -1   6  -9  127.06    6.28
   1   6   9  115.76    4.97
   1   6   9  109.34    4.71
  -1  -6   9  115.50    6.61
  -1   6 -10   80.54    5.29
   1   6  10   81.45    4.21
   1   6  10   79.57    4.20
  -1  -6  10   82.04    5.69
   1   6  11   80.36    4.42
  -1  -6  11   69.90    5.47
  -1   6 -11   82.77    5.46
   1   6  11   78.99    4.28
   1   6  12   22.64    2.44
  -1   6 -12   19.44    2.71
   1   6  12   20.63    2.47
  -1  -6  12   17.79    2.87
  -1  -6  13  135.76    8.04
  -1   6 -13  146.10    7.71
   1   6  13  140.63    6.17
  -1  -6  14    7.10    2.48
  -1   6 -14    6.83    2.06
   1   6  14    2.28    1.21
   1   6  15  247.37    8.72
  -1   6 -15  239.69   10.35
  -1  -6  15  237.45   11.21
  -1   6 -16   14.43    2.88
  -1  -6  16   12.37    2.86
   1   6  16   11.69    2.08
   1  -6 -16   12.24    1.81
  -1  -6  17   22.88    3.67
   1  -6 -17   16.18    2.06
   1   6  17   19.72    2.86
  -1   6 -17   18.54    3.30
  -1  -6  18  156.73    9.99
   1   6  18  177.42    8.19
   1  -6 -18  174.37    6.93
  -1   6 -18  172.20    9.55
  -1  -6  19  296.83   13.50
   1   6  19  323.78   11.38
  -1   6 -19  312.59   13.10
   1  -6 -19  334.54    9.86
  -1  -6  20    6.24    3.17
   1  -6 -20    5.97    1.74
   1   6  20    3.61    1.37
   1  -6 -21   54.44    4.40
  -1  -6  21   52.93    6.44
   1   6  21   50.81    4.94
  -1   6 -21   42.86    5.42
  -1  -6  22   27.93    4.85
  -1   6 -22   25.69    4.11
   1  -6 -22   23.25    3.25
   1   6  22   30.68    4.11
  -1  -6  23   76.36    7.81
   1   6  23   69.37    6.23
   1  -6 -23   66.18    5.16
  -1   6 -23   71.16    7.31
  -1  -6  24   83.13    8.50
   1  -6 -24   69.13    5.68
  -1   6 -24   60.72    6.78
   1   6  24   85.82    7.02
   1   6  25   71.90    6.65
  -1  -6  25   63.11    7.41
   1  -6 -25   77.40    6.16
   1  -6 -26   14.01    2.98
   1   6  26   13.20    3.47
  -1  -6  26   15.44    4.35
   1   6  27   68.70    6.82
   1  -6 -27   54.43    5.41
  -1  -6  27   69.55    8.26
   1  -6 -28    0.99    1.97
   1   6  28    8.31    3.21
   1  -6 -29   60.44    6.18
   1   6  29   62.27    7.00
   1   6  30   -0.23    2.84
   1   6  31   21.46    5.02
   1  -7  26   87.49    9.06
  -1   7  26   84.14    7.05
  -1   7  25   28.74    4.13
   1  -7  25   21.31    4.72
  -1   7  24   74.16    6.07
  -1   7  23   14.92    2.97
   1  -7  23   11.19    3.96
   1   7 -23    9.48    3.31
   1  -7  22  268.12   14.13
  -1   7  22  280.93   10.94
   1   7 -22  267.83   13.52
   1  -7  21   16.08    4.20
  -1   7  21   13.63    2.21
   1   7 -21    8.45    2.82
   1  -7  20    7.83    2.87
   1   7 -20    5.12    2.27
  -1   7  20    4.91    1.55
  -1   7  19   14.01    2.37
   1   7 -19   16.24    3.24
   1  -7  19   13.17    3.04
   1   7 -18  101.02    7.77
   1  -7  18  107.69    8.37
  -1   7  18  103.64    5.64
   1  -7  17   31.05    4.39
  -1   7  17   35.79    3.21
   1   7 -17   40.90    5.07
   1   7 -16  106.47    7.65
  -1   7  16   95.75    5.05
   1  -7  16   89.69    7.12
   1   7 -15   86.12    6.77
   1  -7  15   92.76    7.10
  -1   7  15   77.69    4.10
  -1   7  15   78.83    4.36
   1  -7  14   53.50    5.30
  -1   7  14   52.73    3.23
  -1   7  14   55.58    3.49
   1   7 -14   54.74    5.24
   1  -7  13  227.35   10.38
   1   7 -13  226.80   10.37
  -1   7  13  224.53    6.57
  -1   7  13  211.13    6.20
  -1   7  12   78.12    3.69
   1  -7  12   75.42    5.85
  -1   7  12   80.16    3.76
   1   7 -12   77.08    5.99
   1  -7  11   82.49    5.95
  -1   7  11   97.50    3.95
   1   7 -11   92.79    6.47
  -1   7  11   90.55    3.85
   1   7 -10  119.21    7.07
  -1   7  10  126.32    4.33
   1  -7  10  118.73    6.86
  -1   7  10  124.83    4.21
  -1   7   9  214.08    5.23
   1  -7   9  194.63    8.52
  -1   7   9  215.42    5.53
   1   7  -9  216.65    9.29
  -1   7   8  304.30    6.40
   1   7  -8  295.49   10.60
   1  -7   8  288.97   10.04
  -1   7   8  287.62    5.79
   1  -7   7  772.59   16.03
  -1   7   7  786.03   10.16
   1   7  -7  778.43   16.76
  -1   7   7  782.16    9.16
  -1   7   6  414.42    7.36
  -1   7   6  409.30    6.50
   1   7  -6  388.00   11.48
   1  -7   6  403.28   11.23
   1  -7   5  692.39   13.95
  -1  -7  -5  732.32   12.00
   1   7  -5  708.49   15.18
  -1   7   5  728.25    9.76
  -1  -7  -4  716.42   12.11
  -1   7   4  721.42    9.90
   1  -7   4  731.24   13.87
  -1   7   3  381.41    7.39
   1   7  -3  376.60   10.67
   1  -7   3  375.36    9.55
  -1  -7  -3  358.74    8.77
   1   7  -2  384.35   10.36
  -1  -7  -2  390.46    9.33
   1  -7   2  398.30    9.47
  -1   7   2  395.21    7.79
   1  -7   1  355.73    8.57
  -1  -7  -1  351.20    9.24
  -1   7   1  350.54    7.60
   1   7  -1  357.48    9.95
   1   7   0  518.03   11.75
  -1  -7   0  517.85   11.27
  -1   7   0  524.13    9.65
   1  -7   0  544.94    9.97
   1   7   1  343.24    9.36
   1  -7  -1  353.04    7.51
  -1  -7   1  357.97    9.58
  -1   7  -1  347.98    8.24
  -1   7  -2  384.14    9.07
  -1  -7   2  380.00   10.46
   1   7   2  406.23    9.98
   1  -7  -2  411.74    7.69
  -1   7  -3  370.05    9.17
   1  -7  -3  383.75    6.96
  -1  -7   3  356.28   10.22
   1   7   3  374.52    9.49
   1   7   4  748.03   13.30
   1  -7  -4  718.22    8.95
  -1  -7   4  738.32   15.23
  -1   7  -4  731.24   13.40
  -1  -7   5  707.30   15.28
  -1   7  -5  726.38   13.93
   1   7   5  731.30   12.90
  -1  -7   6  407.71   11.96
   1   7   6  398.36    9.60
  -1   7  -6  407.65   10.73
  -1   7  -7  779.39   15.34
  -1  -7   7  775.43   16.94
   1   7   7  823.73   13.90
   1   7   8  283.85    8.14
  -1  -7   8  278.98   10.51
   1   7   8  299.97    7.98
  -1   7  -8  278.94    9.49
  -1   7  -9  214.02    8.66
   1   7   9  211.29    7.11
   1   7   9  215.49    6.90
  -1  -7   9  211.36    9.38
  -1   7 -10  112.44    6.43
   1   7  10  127.67    5.38
  -1  -7  10  128.62    7.36
   1   7  10  125.55    5.60
   1   7  11   87.93    4.65
  -1  -7  11   88.70    6.41
   1   7  11   92.08    4.88
  -1   7 -11   88.68    5.98
   1   7  12   70.18    4.33
  -1   7 -12   75.98    5.66
  -1  -7  12   65.19    5.60
   1   7  12   70.08    4.30
  -1  -7  13  208.53   10.31
   1   7  13  223.65    7.81
  -1   7 -13  212.48    9.55
   1   7  13  218.20    7.64
  -1   7 -14   53.19    5.05
  -1  -7  14   47.86    5.18
   1   7  14   61.71    4.18
   1   7  14   54.86    3.97
   1   7  15   80.45    4.92
  -1   7 -15   77.84    6.21
   1   7  15   82.16    5.07
  -1  -7  15   71.36    6.46
  -1   7 -16   97.58    7.08
   1   7  16  108.59    5.87
   1   7  16   98.48    5.85
  -1   7 -17   33.57    4.29
   1   7  17   35.50    3.62
   1   7  17   32.98    3.43
  -1  -7  17   32.91    4.60
   1   7  18  104.11    6.28
  -1  -7  18   89.88    7.84
  -1   7 -18  110.18    7.83
  -1  -7  19   14.18    3.16
   1   7  19   22.51    3.19
  -1   7 -19   13.88    3.19
  -1   7 -20    5.33    2.13
   1   7  20    6.24    1.85
  -1  -7  20    7.83    3.13
  -1  -7  21   14.74    3.80
   1   7  21   19.94    3.04
  -1   7 -21   21.31    4.02
   1   7  22  261.11   11.20
  -1  -7  22  266.16   14.65
  -1   7 -22  269.06   13.63
  -1  -7  23   15.51    4.15
  -1   7 -23   16.73    3.84
   1   7  23   10.66    2.61
   1   7  24   95.97    7.45
  -1  -7  24   75.49    8.36
  -1  -7  25   29.29    5.63
   1   7  25   24.77    4.13
  -1  -7  26   77.49    8.97
   1   7  26   76.95    7.27
   1   7  27   13.07    3.53
   1   7  28   72.73    7.22
   1   7  29   22.26    4.69
   1   7  30   64.87    7.46
   1   7  31    0.25    3.22
  -1   8  28    5.01    3.00
   1  -8  26   22.86    5.55
  -1   8  26   32.62    4.46
  -1   8  25   32.30    4.29
   1  -8  25   26.14    5.36
  -1   8  24    4.46    1.87
   1  -8  24    9.24    3.87
   1  -8  23   50.87    6.47
  -1   8  23   44.25    4.62
   1   8 -22   26.45    4.79
   1  -8  22   25.28    4.63
  -1   8  22   24.87    3.36
   1  -8  21   51.72    6.55
   1   8 -21   58.03    6.64
  -1   8  21   60.68    4.94
   1  -8  20    2.94    2.56
  -1   8  20    4.31    1.42
  -1   8  20    4.49    1.64
   1   8 -20    1.42    1.90
   1   8 -19  234.40   12.38
   1  -8  19  247.35   13.16
  -1   8  19  237.76    8.83
  -1   8  19  247.01    8.43
  -1   8  18   57.80    3.94
  -1   8  18   61.73    4.36
   1   8 -18   66.06    6.56
   1  -8  18   58.78    6.51
   1  -8  17   43.77    5.36
   1   8 -17   42.70    5.09
  -1   8  17   43.49    3.34
  -1   8  17   51.30    3.85
  -1   8  16   84.70    4.70
  -1   8  16   77.16    4.32
   1   8 -16   77.65    6.86
   1  -8  16   71.03    6.54
   1   8 -15  110.50    7.87
   1  -8  15   98.99    7.59
  -1   8  15  108.33    4.96
  -1   8  15  105.13    4.93
  -1   8  14  239.05    7.04
   1   8 -14  262.45   11.80
   1  -8  14  235.44   11.24
   1   8 -13   79.57    6.44
  -1   8  13   78.37    3.98
  -1   8  13   85.59    4.10
   1  -8  13   74.31    6.22
  -1   8  12  137.16    4.97
   1   8 -12  137.79    8.27
   1  -8  12  135.47    8.01
  -1   8  12  136.37    4.95
   1   8 -11  145.89    8.29
   1  -8  11  151.45    8.43
  -1   8  11  158.30    5.10
  -1   8  11  151.84    5.24
   1   8 -10   62.39    5.39
   1  -8  10   73.58    5.78
  -1   8  10   73.75    3.51
  -1   8  10   72.75    3.24
   1  -8   9    2.62    1.11
  -1   8   9    4.11    0.97
   1   8  -9    3.30    1.37
  -1   8   9    5.60    1.00
   1  -8   8   71.13    5.35
   1   8  -8   70.82    5.57
  -1   8   8   70.04    3.30
  -1   8   8   67.44    2.91
  -1   8   7  765.87   10.84
   1   8  -7  771.16   17.42
   1  -8   7  792.23   16.79
  -1   8   7  774.15    9.87
  -1   8   6   20.39    1.84
   1  -8   6   13.44    2.15
  -1   8   5   66.20    3.23
   1   8  -5   65.98    4.93
  -1  -8  -5   61.89    3.68
   1  -8   5   57.83    4.31
   1   8  -4 1394.00   21.90
  -1   8   4 1378.48   14.93
  -1  -8  -4 1345.02   17.66
   1  -8   4 1350.00   20.04
  -1   8   3  317.06    7.47
   1   8  -3  318.60   10.24
   1  -8   3  311.57    9.32
  -1  -8  -3  310.88    8.72
  -1  -8  -2  161.54    6.37
  -1   8   2  159.59    5.46
   1   8  -2  158.57    7.16
   1  -8   2  172.19    6.57
   1  -8   1   63.24    3.89
   1   8  -1   51.69    4.04
  -1  -8  -1   53.11    3.87
  -1   8   1   62.62    3.50
  -1   8   0  137.75    5.38
   1   8   0  138.01    6.40
  -1  -8   0  136.24    6.20
   1  -8   0  136.92    5.41
  -1   8  -1   60.88    3.76
   1  -8  -1   55.16    3.27
   1   8   1   65.17    4.35
  -1  -8   1   65.09    4.38
   1   8   2  160.44    6.70
  -1   8  -2  155.64    6.16
   1  -8  -2  153.71    5.18
  -1  -8   2  151.69    6.89
  -1  -8   3  314.08   10.24
   1   8   3  294.46    9.01
  -1   8  -3  311.94    9.04
   1  -8  -3  319.11    6.98
  -1  -8   4 1368.90   21.65
  -1   8  -4 1321.63   19.08
   1   8   4 1378.03   19.11
   1  -8  -4 1340.87   13.51
   1   8   5   59.47    4.09
  -1   8  -5   56.60    4.17
  -1  -8   5   64.64    4.97
   1   8   6   16.92    2.19
  -1   8  -6   17.03    2.46
  -1  -8   6   15.65    2.53
   1   8   7  805.35   14.42
  -1   8  -7  778.32   16.16
  -1  -8   7  778.29   17.66
   1   8   8   63.59    3.83
   1   8   8   65.46    4.17
  -1   8  -8   60.50    4.74
  -1  -8   8   61.75    5.20
  -1  -8   9    2.37    1.19
   1   8   9    5.57    1.18
   1   8   9    3.13    0.88
  -1   8  -9    4.37    1.79
  -1  -8  10   73.74    5.92
   1   8  10   64.61    4.03
  -1   8 -10   73.13    5.51
   1   8  10   74.05    4.49
   1   8  11  151.10    6.49
  -1   8 -11  144.11    7.75
  -1  -8  11  140.15    8.26
   1   8  11  148.99    6.19
  -1  -8  12  137.07    8.37
  -1   8 -12  137.14    7.79
   1   8  12  138.15    6.09
   1   8  12  124.79    6.04
   1   8  13   70.02    4.46
   1   8  13   76.00    4.85
  -1  -8  13   78.23    6.55
  -1   8 -13   70.40    5.77
  -1   8 -14  236.96   10.71
   1   8  14  249.44    8.63
   1   8  14  237.49    8.53
  -1  -8  14  241.74   11.68
  -1   8 -15  108.94    7.58
   1   8  15  102.20    5.77
   1   8  15  112.16    5.95
  -1  -8  15   94.66    7.62
  -1   8 -16   73.78    6.31
  -1  -8  16   81.87    7.23
   1   8  16   78.85    5.17
   1   8  16   77.72    5.33
  -1   8 -17   41.06    5.11
  -1  -8  17   50.08    5.85
   1   8  17   51.93    4.42
   1   8  17   43.74    3.88
   1   8  18   67.49    5.12
   1   8  18   60.09    5.02
  -1  -8  18   73.32    7.17
  -1   8 -18   59.27    6.07
  -1  -8  19  231.96   12.97
   1   8  19  241.51    9.67
   1   8  19  263.02   10.33
  -1   8 -19  244.04   12.24
  -1  -8  20    6.07    2.88
   1   8  20    2.84    1.48
   1   8  20    5.19    1.70
  -1   8 -20    5.50    2.78
   1   8  21   61.23    5.42
  -1   8 -21   63.44    6.64
  -1  -8  21   48.50    6.37
   1   8  21   63.62    5.24
   1   8  22   23.35    3.42
   1   8  22   29.00    3.88
  -1  -8  22   26.40    5.12
  -1   8 -22   22.13    4.43
  -1  -8  23   38.31    6.30
   1   8  23   37.28    4.61
   1   8  23   41.26    4.38
   1   8  24    7.51    2.41
   1   8  24    3.36    2.23
  -1  -8  24    4.95    3.27
   1   8  25   25.76    3.65
   1   8  25   26.14    4.12
  -1  -8  25   21.41    4.84
   1   8  26   27.69    4.58
   1   8  26   19.69    3.66
   1   8  27   19.55    4.17
   1   8  27   25.19    3.97
   1   8  28    3.55    3.19
   1   8  30   20.10    5.47
  -1   9  26   17.08    3.31
  -1   9  25   30.16    4.07
  -1   9  25   25.82    3.43
  -1   9  24   19.40    2.99
   1  -9  24   14.95    4.00
  -1   9  24   23.56    3.37
   1  -9  23   13.76    4.44
  -1   9  23   12.76    2.47
  -1   9  23   14.35    2.92
  -1   9  22    3.84    1.50
  -1   9  22    5.43    2.11
   1  -9  22    6.71    3.23
  -1   9  21    3.53    1.78
  -1   9  21    3.97    1.66
   1  -9  21    1.42    2.23
   1   9 -21    7.74    3.51
  -1   9  20   13.98    2.36
   1   9 -20   10.66    3.12
  -1   9  20   13.77    2.23
   1  -9  20   11.01    3.32
   1   9 -19  147.24   10.19
   1  -9  19  152.61   10.57
  -1   9  19  140.90    6.70
  -1   9  18   35.82    3.27
  -1   9  18   34.23    3.23
   1  -9  18   32.70    5.15
   1   9 -18   39.04    5.48
   1   9 -17   61.74    6.42
  -1   9  17   70.14    4.36
   1  -9  17   58.83    6.51
  -1   9  17   61.85    4.11
  -1   9  16   37.09    3.07
   1   9 -16   41.75    5.18
   1  -9  16   42.84    5.30
  -1   9  16   42.04    3.25
   1   9 -15  261.37   12.47
   1  -9  15  248.80   12.37
  -1   9  15  239.97    7.41
  -1   9  15  256.85    7.64
   1   9 -14   17.10    3.16
  -1   9  14   17.25    1.95
   1  -9  14   17.38    3.45
  -1   9  14   14.74    1.96
  -1   9  13   84.74    4.10
   1  -9  13   76.36    6.67
   1   9 -13   90.86    7.23
  -1   9  13   79.82    4.13
  -1   9  12  114.74    4.81
   1   9 -12  120.96    8.02
   1  -9  12  122.48    8.17
  -1   9  12  111.32    4.48
  -1   9  11   24.60    2.16
   1  -9  11   35.61    4.37
  -1   9  11   27.62    2.15
   1   9 -11   31.04    4.20
   1  -9  10   84.73    6.27
  -1   9  10   88.09    4.01
  -1   9  10   87.67    3.66
   1   9 -10   93.32    6.79
  -1   9   9  195.19    5.88
   1   9  -9  211.02    9.98
  -1   9   9  201.12    5.38
   1  -9   9  209.72    9.66
   1   9  -8   50.32    4.76
  -1   9   8   50.27    2.70
   1  -9   8   52.49    4.77
  -1   9   8   55.64    3.13
  -1   9   7   84.51    3.88
   1  -9   7   82.60    5.71
   1   9  -7   83.36    6.08
  -1   9   7   79.80    3.35
   1  -9   6   31.61    3.51
  -1   9   6   33.80    2.46
   1   9  -6   36.96    4.05
   1   9  -5  170.28    8.26
   1  -9   5  167.47    7.69
  -1  -9  -5  164.99    6.40
  -1   9   5  170.57    5.56
   1  -9   4  109.14    5.99
  -1  -9  -4  114.87    5.45
   1   9  -4  111.99    6.49
  -1   9   4  110.69    4.65
   1   9  -3  162.52    7.73
  -1   9   3  180.93    5.99
  -1  -9  -3  176.52    6.83
   1  -9   3  161.53    7.08
   1  -9   2  123.86    5.94
  -1   9   2  119.49    5.04
  -1  -9  -2  113.08    5.63
   1   9  -2  124.67    6.73
   1  -9   1  350.41    9.61
  -1   9   1  338.66    8.76
   1   9  -1  345.20   11.04
   1  -9   0    2.58    0.80
  -1  -9   0    3.65    1.16
  -1   9   0    3.42    0.83
   1   9   0    5.41    1.57
  -1   9  -1  330.55    9.20
   1  -9  -1  336.85    8.57
   1   9   1  326.61   10.26
  -1  -9   1  331.62   10.33
  -1   9  -2  123.56    5.86
  -1  -9   2  126.95    6.54
   1   9   2  112.15    5.99
   1  -9  -2  121.62    4.90
  -1  -9   3  174.50    8.01
  -1   9  -3  177.16    7.14
   1  -9  -3  189.16    5.80
   1   9   3  177.90    7.44
  -1   9  -4  100.25    5.63
   1   9   4  104.61    5.66
  -1  -9   4  108.37    6.44
   1  -9  -4  101.71    4.03
  -1   9  -5  155.77    7.21
   1   9   5  154.02    6.84
  -1  -9   5  160.54    8.03
  -1  -9   6   33.33    3.78
  -1   9  -6   31.07    3.43
   1   9   6   32.97    3.21
  -1  -9   7   86.27    6.12
  -1   9  -7   76.08    5.30
   1   9   7   82.23    4.98
   1   9   8   49.82    3.55
  -1   9  -8   48.82    4.40
   1   9   8   47.22    3.68
  -1  -9   8   46.61    4.70
  -1  -9   9  217.53   10.23
  -1   9  -9  207.76    9.26
   1   9   9  215.82    7.96
   1   9   9  207.34    7.29
   1   9  10   65.03    3.96
  -1   9 -10   83.75    6.09
   1   9  10   81.46    4.94
  -1  -9  10   82.23    6.56
   1   9  11   31.67    3.18
   1   9  11   28.05    2.87
  -1   9 -11   23.81    3.30
  -1  -9  11   35.86    4.58
   1   9  12  113.18    6.01
  -1   9 -12  120.79    7.50
  -1  -9  12  133.82    8.69
   1   9  12  113.80    5.74
   1   9  13   84.08    5.22
   1   9  13   82.25    5.05
  -1   9 -13   92.46    6.76
  -1  -9  13   90.25    7.37
   1   9  14   17.16    2.64
   1   9  14   19.09    2.62
  -1   9 -14   19.35    3.39
  -1  -9  14   14.51    3.36
  -1  -9  15  233.55   12.16
   1   9  15  233.23    9.03
   1   9  15  258.62    9.13
  -1   9 -15  247.50   11.58
   1   9  16   40.65    3.82
  -1   9 -16   48.47    5.45
  -1  -9  16   40.88    5.35
   1   9  16   39.20    3.73
   1   9  17   62.98    4.86
  -1  -9  17   57.78    6.30
  -1   9 -17   74.60    6.74
   1   9  17   64.05    4.92
   1   9  18   39.73    3.96
   1   9  18   34.76    3.65
  -1   9 -18   30.59    4.46
  -1  -9  18   38.59    5.48
  -1   9 -19  139.32    9.58
  -1  -9  19  144.03   10.43
   1   9  19  130.60    7.45
   1   9  19  111.97    6.81
  -1  -9  20   11.64    3.79
   1   9  20   13.37    2.67
  -1   9 -20   14.96    3.53
   1   9  20    9.41    2.28
   1   9  21    3.91    1.76
  -1   9 -21    2.80    2.82
  -1  -9  21   -1.01    2.33
   1   9  21    1.07    1.30
  -1  -9  22    3.99    2.56
   1   9  22    7.70    2.21
   1   9  22    0.41    1.52
   1   9  23   18.93    3.30
   1   9  23    9.17    2.35
  -1  -9  23   15.74    4.62
   1   9  24   19.52    3.68
  -1  -9  24   18.20    4.70
   1   9  24   17.51    3.19
   1   9  25   24.03    3.68
   1   9  25   20.60    3.86
   1   9  26   25.02    4.20
   1   9  26   16.59    3.78
   1   9  27    4.53    2.36
   1   9  27    4.80    2.42
   1   9  28    4.87    2.84
  -1  10  24   -0.09    1.73
  -1  10  23    9.26    2.63
   1 -10  23    9.63    3.96
  -1  10  23    8.30    2.20
  -1  10  22   24.52    3.34
  -1  10  22   22.65    2.90
   1 -10  21   19.70    4.90
  -1  10  21   11.22    2.15
  -1  10  21   15.63    2.77
  -1  10  20    5.53    1.63
   1 -10  20   15.70    4.44
  -1  10  20   12.07    2.23
  -1  10  19   20.47    2.69
  -1  10  19   27.48    3.12
   1 -10  19   26.98    5.06
   1  10 -19   23.27    4.17
   1  10 -18    4.35    2.53
  -1  10  18    5.22    1.36
   1 -10  18    3.52    2.29
  -1  10  18    4.52    1.39
  -1  10  17   12.71    1.92
  -1  10  17   11.60    1.86
   1  10 -17   12.01    3.46
   1 -10  17   14.85    3.58
  -1  10  16   22.59    2.36
  -1  10  16   16.79    2.04
   1  10 -16   22.02    4.04
   1 -10  16   16.28    3.44
   1 -10  15   63.42    6.48
  -1  10  15   70.00    3.92
   1  10 -15   69.92    6.74
  -1  10  15   58.30    3.71
  -1  10  14  120.86    5.26
   1  10 -14  145.56    9.43
  -1  10  14  138.87    5.38
   1 -10  14  131.71    8.97
  -1  10  13   28.09    2.59
  -1  10  13   30.40    2.50
   1  10 -13   15.02    2.89
   1 -10  13   19.04    3.61
   1 -10  12    6.18    2.42
  -1  10  12    7.79    1.23
   1  10 -12    7.38    2.33
  -1  10  12    7.77    1.45
  -1  10  11   85.36    3.81
   1 -10  11   88.79    6.88
  -1  10  11   78.90    4.04
   1  10 -11   95.03    7.32
  -1  10  10  153.69    5.03
   1  10 -10  150.22    8.88
  -1  10  10  155.67    5.59
   1 -10  10  160.27    9.06
   1 -10   9  125.96    7.75
   1  10  -9  141.98    8.51
  -1  10   9  121.97    4.35
  -1  10   9  126.26    4.99
  -1  10   8  249.09    6.24
   1  10  -8  265.54   11.39
   1 -10   8  258.68   10.85
  -1  10   8  268.95    7.28
   1  10  -7   18.75    3.20
   1 -10   7   21.16    3.34
  -1  10   7   18.98    2.04
  -1  10   7   17.73    1.75
  -1  10   6  169.93    5.88
   1  10  -6  164.54    8.63
   1 -10   6  165.42    8.28
   1  10  -5  132.13    7.60
  -1  10   5  153.25    5.73
  -1 -10  -5  143.09    6.28
   1 -10   5  156.77    7.74
   1  10  -4   51.09    4.74
   1 -10   4   52.15    4.41
  -1  10   4   49.18    3.28
  -1 -10  -4   52.71    3.95
  -1  10   3   27.03    2.57
   1  10  -3   37.45    3.97
   1 -10   3   27.26    3.26
  -1 -10  -3   28.76    2.98
  -1  10   2    8.22    1.58
   1 -10   2    8.38    1.71
   1  10  -2    9.61    2.27
  -1 -10  -2    8.62    1.70
   1  10  -1  137.39    7.25
  -1 -10  -1  144.57    6.79
   1 -10   1  143.50    6.51
  -1  10   1  143.23    6.12
  -1 -10   0   60.36    4.65
  -1  10   0   59.72    4.07
   1 -10   0   60.39    4.00
   1  10   0   65.54    4.97
   1  10   1  148.34    7.30
  -1 -10   1  140.59    7.17
   1 -10  -1  141.82    5.96
  -1  10  -1  142.07    6.43
   1  10   2    9.69    1.95
   1 -10  -2    8.46    1.41
  -1  10  -2    8.42    2.06
  -1 -10   2    7.14    1.79
   1 -10  -3   27.53    2.43
  -1  10  -3   25.73    3.01
   1  10   3   27.28    3.24
  -1 -10   3   24.86    3.26
   1 -10  -4   54.76    3.19
  -1  10  -4   56.50    4.51
  -1 -10   4   60.20    5.12
   1  10   4   60.02    4.61
  -1  10  -5  159.51    7.58
  -1 -10   5  135.67    7.79
   1  10   5  149.07    7.01
   1  10   6  171.65    7.61
  -1  10  -6  176.89    8.23
  -1 -10   6  176.55    8.97
  -1  10  -7   15.59    2.55
   1  10   7   19.73    2.69
  -1 -10   7   12.62    2.56
  -1  10  -8  267.37   10.58
  -1 -10   8  270.01   11.63
   1  10   8  252.29    8.30
   1  10   8  262.70    9.35
  -1  10  -9  129.69    7.63
   1  10   9  125.71    6.48
  -1 -10   9  127.07    8.20
   1  10   9  128.88    5.94
  -1  10 -10  147.48    8.30
   1  10  10  153.11    7.09
  -1 -10  10  158.66    9.34
   1  10  10  151.88    6.65
  -1 -10  11   86.21    7.12
  -1  10 -11   91.89    6.68
   1  10  11   87.83    4.99
   1  10  11   87.82    5.48
  -1 -10  12    6.92    2.71
  -1  10 -12    6.03    1.99
   1  10  12    8.48    1.77
   1  10  12    6.04    1.32
  -1 -10  13   25.43    4.18
  -1  10 -13   21.69    3.50
   1  10  13   28.42    3.28
   1  10  13   27.44    3.01
   1  10  14  131.83    7.01
  -1  10 -14  138.10    8.75
   1  10  14  128.64    6.45
  -1 -10  14  132.24    9.36
  -1  10 -15   65.98    6.25
   1  10  15   61.64    4.74
   1  10  15   66.08    4.72
  -1 -10  15   62.29    6.64
   1  10  16   20.42    2.84
  -1 -10  16   23.38    4.25
  -1  10 -16   19.12    3.84
   1  10  16   24.40    3.13
   1  10  17    9.85    2.31
  -1 -10  17   18.21    4.17
  -1  10 -17   16.33    3.74
   1  10  17   14.05    2.49
  -1 -10  18    4.75    1.98
   1  10  18    3.97    1.51
   1  10  18    6.92    2.15
  -1  10 -18    3.36    2.26
  -1 -10  19   25.67    4.77
   1  10  19   20.49    3.16
   1  10  19   29.75    3.79
  -1  10 -19   28.33    4.83
   1  10  20    7.33    1.92
  -1 -10  20    9.20    2.63
   1  10  20    9.02    2.15
  -1  10 -20    6.11    2.54
   1  10  21   16.85    3.09
   1  10  21   12.47    2.77
  -1 -10  21   11.54    4.15
   1  10  22   20.40    3.47
   1  10  22   29.97    3.97
  -1 -10  22   26.58    5.22
   1  10  23   14.05    3.01
   1  10  23   10.23    2.43
  -1 -10  23    5.27    2.97
   1  10  24    0.01    2.00
   1  10  24    2.33    1.94
   1  10  25    8.88    3.09
   1  10  25    8.16    3.23
   1  10  26   45.46    5.58
  -1  11  22    1.66    1.46
   1 -11  22    4.34    3.45
  -1  11  21   43.16    3.79
   1 -11  21   46.61    6.75
   1 -11  20   41.49    6.13
  -1  11  20   32.01    3.21
   1 -11  19   45.11    6.30
  -1  11  19   31.12    3.16
  -1  11  19   42.40    3.53
   1  11 -18    4.49    2.68
   1 -11  18   12.50    3.79
  -1  11  18    8.72    1.76
  -1  11  18    8.03    1.63
   1  11 -17    6.44    2.24
  -1  11  17    7.37    1.51
  -1  11  17   11.15    1.86
   1  11 -16   42.61    5.75
  -1  11  16   41.53    3.28
   1 -11  16   44.61    5.81
  -1  11  16   53.94    3.55
  -1  11  15   32.32    2.67
   1 -11  15   24.43    4.40
   1  11 -15   28.07    4.54
  -1  11  15   32.30    2.96
   1  11 -14  153.78   10.09
  -1  11  14  139.47    5.73
   1 -11  14  147.32    9.82
  -1  11  14  154.63    5.59
  -1  11  13   26.78    2.30
   1  11 -13   32.78    4.46
  -1  11  13   29.52    2.74
   1 -11  13   29.10    4.37
   1  11 -12  315.91   13.89
  -1  11  12  307.00    7.53
  -1  11  12  298.50    8.12
   1 -11  12  293.72   13.22
  -1  11  11   43.15    3.05
  -1  11  11   51.73    3.09
   1 -11  11   48.74    5.42
   1  11 -11   49.80    5.42
   1  11 -10   63.68    6.10
  -1  11  10   69.79    3.87
   1 -11  10   67.11    6.32
  -1  11  10   65.06    3.40
   1  11  -9  157.90    9.31
   1 -11   9  149.05    8.69
  -1  11   9  148.21    5.01
  -1  11   9  158.58    5.79
   1 -11   8  368.06   13.42
   1  11  -8  335.52   13.32
  -1  11   8  345.72    8.67
  -1  11   8  330.38    7.57
  -1  11   7   53.78    3.14
   1  11  -7   67.27    6.13
  -1  11   7   55.96    3.60
   1 -11   7   67.92    5.74
   1 -11   6  782.62   18.48
  -1  11   6  798.21   13.46
   1  11  -6  789.80   19.62
   1 -11   5  427.88   13.42
  -1 -11  -5  412.16   11.00
   1  11  -5  427.36   14.31
  -1  11   5  407.46    9.85
  -1 -11  -4  125.84    6.25
   1  11  -4  135.26    7.86
   1 -11   4  128.21    7.11
  -1  11   4  121.40    5.50
  -1 -11  -3   98.36    5.67
   1 -11   3   99.67    6.10
   1  11  -3  106.13    6.89
  -1  11   3  102.24    5.24
  -1 -11  -2   11.49    2.14
   1  11  -2    8.20    2.08
  -1  11   2    9.63    1.93
   1 -11   2   12.23    2.32
   1 -11   1   25.97    3.00
  -1 -11  -1   32.77    3.54
   1  11  -1   23.93    3.28
  -1  11   1   29.29    2.98
   1 -11   0   -1.44    0.97
  -1  11   0    1.66    1.10
   1  11   0    0.12    1.14
  -1  11  -1   38.62    3.57
   1  11   1   29.86    3.55
  -1 -11   1   27.92    3.26
   1 -11  -1   28.96    2.81
  -1  11  -2   12.72    2.40
   1 -11  -2   10.28    1.70
   1  11   2    9.97    2.11
  -1 -11   2   17.05    3.12
  -1  11  -3   97.48    5.98
  -1 -11   3   85.97    6.22
   1  11   3   91.46    5.94
   1 -11  -3  102.84    4.87
  -1 -11   4  131.09    7.74
   1  11   4  133.67    7.14
  -1  11  -4  130.19    7.02
   1 -11  -4  128.57    5.18
  -1 -11   5  415.83   14.03
  -1  11  -5  413.77   12.81
   1  11   5  408.57   12.19
  -1  11  -6  797.70   18.05
  -1 -11   6  797.06   19.89
   1  11   6  801.73   17.00
   1  11   7   70.24    5.06
  -1 -11   7   71.95    6.11
  -1  11  -7   67.48    5.45
  -1 -11   8  320.39   13.17
   1  11   8  345.71   11.18
  -1  11  -8  334.68   12.23
   1  11   9  148.99    6.69
   1  11   9  143.22    7.23
  -1  11  -9  166.14    8.86
  -1 -11   9  144.57    9.08
   1  11  10   55.77    4.53
  -1  11 -10   63.99    5.75
   1  11  10   57.35    4.29
  -1 -11  10   66.56    6.42
   1  11  11   47.54    3.79
  -1 -11  11   49.17    5.63
   1  11  11   50.73    4.38
  -1  11 -11   51.45    5.34
   1  11  12  299.85    9.56
   1  11  12  285.75   10.38
  -1 -11  12  289.07   13.60
  -1  11 -12  299.35   12.74
  -1  11 -13   27.69    4.21
   1  11  13   29.09    3.51
  -1 -11  13   36.21    5.24
   1  11  13   27.49    3.08
  -1  11 -14  156.81    9.67
   1  11  14  150.36    7.68
   1  11  14  161.99    7.46
  -1 -11  14  167.61   10.79
   1  11  15   32.79    3.47
  -1 -11  15   32.48    5.10
  -1  11 -15   32.02    4.64
   1  11  15   31.39    3.58
  -1  11 -16   54.32    6.05
   1  11  16   46.94    4.25
   1  11  16   49.81    4.58
  -1 -11  16   57.57    6.75
  -1 -11  17    7.22    2.53
   1  11  17    9.03    1.87
   1  11  17   10.17    2.41
  -1  11 -17    9.10    2.84
  -1 -11  18   12.36    3.92
  -1  11 -18    7.72    3.01
   1  11  18   10.09    2.27
   1  11  18    9.79    2.71
  -1 -11  19   37.76    5.99
   1  11  19   40.82    4.43
   1  11  19   41.02    4.52
   1  11  20   47.76    4.80
   1  11  20   38.72    4.43
  -1 -11  20   37.46    5.85
   1  11  21   58.63    5.19
   1  11  21   43.38    4.64
  -1 -11  21   65.06    7.97
   1  11  22   -0.74    1.79
   1  11  22    8.41    2.69
  -1 -11  22    4.03    3.53
   1  11  23    1.60    1.92
   1  11  23    2.99    2.19
   1  11  24   42.33    5.03
   1 -12  21   21.44    5.05
   1 -12  20   78.84    8.71
  -1  12  19   -0.26    1.11
  -1  12  19   -0.08    1.11
  -1  12  18    2.38    1.55
   1 -12  18    3.18    2.70
  -1  12  18    1.14    1.14
   1 -12  17   63.06    7.38
  -1  12  17   57.20    3.75
  -1  12  17   43.19    3.34
  -1  12  16   16.90    2.15
  -1  12  16   18.78    2.19
   1  12 -16   21.74    4.28
   1 -12  16   16.05    4.03
  -1  12  15   16.91    2.14
   1  12 -15   22.45    4.23
  -1  12  15   20.55    2.08
  -1  12  14    4.25    1.24
   1 -12  14    4.30    2.71
   1  12 -14    5.57    2.38
   1 -12  13   40.46    5.58
  -1  12  13   33.39    2.85
   1  12 -13   40.45    5.53
  -1  12  13   32.56    2.61
  -1  12  12   89.22    4.20
   1 -12  12  102.01    8.22
   1  12 -12   98.51    7.98
  -1  12  12   95.02    4.60
   1  12 -11   27.73    4.34
  -1  12  11   31.68    2.76
   1 -12  11   24.94    4.05
   1  12 -10   17.18    3.51
   1 -12  10   15.33    3.32
  -1  12  10   18.85    2.25
   1  12  -9  156.23    9.70
  -1  12   9  135.47    4.97
   1 -12   9  152.36    9.17
  -1  12   9  151.37    5.97
  -1  12   8   62.65    3.91
   1  12  -8   54.03    5.55
  -1  12   8   57.20    3.33
   1 -12   8   60.61    5.77
   1  12  -7  143.39    8.96
   1 -12   7  138.35    8.41
  -1  12   7  144.21    5.92
  -1  12   7  127.23    5.05
   1 -12   6  127.91    7.83
  -1  12   6  142.41    5.96
   1  12  -6  140.00    8.74
   1 -12   5    0.24    1.36
   1  12  -5    2.31    1.36
  -1 -12  -5    1.19    0.83
  -1  12   5    0.23    0.88
   1  12  -4   63.52    5.76
  -1 -12  -4   57.22    4.43
  -1  12   4   58.63    4.04
   1 -12   4   57.74    5.12
  -1  12   3  101.36    5.43
  -1 -12  -3  103.66    6.15
   1  12  -3   99.96    7.00
   1 -12   3  109.22    6.66
   1 -12   2   12.85    2.30
   1  12  -2   13.05    2.71
  -1  12   2   16.51    2.29
  -1 -12  -2   14.69    2.50
   1 -12   1   17.57    2.64
  -1  12   1   16.10    2.42
   1  12  -1   17.79    3.04
  -1 -12  -1   18.31    2.72
  -1 -12   0   -0.28    1.07
   1 -12   0    0.62    1.01
   1  12   0   -2.14    1.39
  -1  12   0    0.30    1.13
  -1 -12   1   14.53    2.63
   1 -12  -1   11.86    1.94
   1  12   1   14.71    2.87
  -1  12  -1   14.07    2.41
  -1  12  -2   16.96    2.64
  -1 -12   2   15.70    2.94
   1  12   2   17.60    3.01
   1 -12  -2   17.29    2.39
   1 -12  -3   96.66    5.00
  -1  12  -3  111.01    6.54
   1  12   3  100.35    6.47
  -1 -12   3   98.91    6.85
  -1 -12   4   53.16    5.05
   1  12   4   64.62    5.19
   1 -12  -4   57.02    3.68
  -1  12  -4   56.57    4.95
   1  12   5    0.68    1.38
  -1  12  -5    2.65    1.71
  -1 -12   5    0.48    1.54
   1  12   6  130.65    7.28
  -1 -12   6  143.76    8.81
  -1  12  -6  138.62    7.89
  -1  12  -7  138.35    8.10
   1  12   7  142.28    7.50
  -1 -12   7  145.30    9.03
   1  12   8   59.73    4.94
  -1  12  -8   55.93    5.44
  -1 -12   8   60.39    5.85
  -1 -12   9  150.48    9.49
  -1  12  -9  156.69    8.99
   1  12   9  143.01    7.54
   1  12   9  137.13    6.52
   1  12  10   19.75    3.10
  -1  12 -10   16.53    3.12
  -1 -12  10   18.53    3.91
   1  12  10   18.60    2.58
   1  12  11   22.95    2.93
   1  12  11   26.74    3.34
  -1 -12  11   24.11    3.97
  -1  12 -11   27.44    4.08
  -1 -12  12   92.18    8.03
   1  12  12   92.50    6.09
  -1  12 -12   99.67    7.67
   1  12  13   31.54    3.45
   1  12  13   30.05    3.57
  -1 -12  13   31.42    4.90
  -1  12 -13   26.81    4.22
  -1 -12  14    4.68    2.54
   1  12  14    8.84    2.29
   1  12  14    5.99    1.75
  -1  12 -14    3.01    1.87
   1  12  15   21.52    3.26
   1  12  15   20.50    2.93
  -1 -12  15   21.40    4.34
  -1  12 -15   16.37    3.58
  -1 -12  16   15.75    3.73
   1  12  16   18.68    2.83
   1  12  16   20.62    3.19
  -1  12 -16   17.57    4.03
  -1  12 -17   53.70    6.33
   1  12  17   46.81    4.66
   1  12  17   49.85    4.74
  -1 -12  17   58.02    7.16
   1  12  18    5.37    2.25
  -1 -12  18    3.32    3.10
   1  12  18    1.08    1.61
   1  12  19    0.82    1.64
   1  12  19    3.60    2.28
   1  12  20   62.71    5.46
   1  12  20   53.92    5.09
   1  12  21   17.16    3.29
   1  12  21   24.28    4.13
   1  12  22   17.24    3.51
   1 -13  20  105.89   10.22
   1 -13  19    7.10    4.12
   1 -13  18    1.84    2.43
   1 -13  17    9.74    3.49
  -1  13  16   86.10    4.27
  -1  13  16   67.66    3.94
   1 -13  16   85.06    8.41
  -1  13  15   15.19    1.97
   1 -13  15   15.27    3.87
   1  13 -14  212.80   12.57
  -1  13  14  176.96    6.33
   1 -13  14  208.62   12.52
  -1  13  14  187.27    6.10
  -1  13  13   14.11    1.95
   1  13 -13   19.92    4.12
   1 -13  13   15.04    3.43
  -1  13  13   19.54    2.07
  -1  13  12    0.47    0.85
   1 -13  12   -0.53    1.93
   1  13 -12    2.56    2.62
  -1  13  11    6.70    1.22
   1  13 -11    5.79    2.84
  -1  13  11    5.69    1.43
   1 -13  11   10.92    3.31
  -1  13  10    5.02    1.12
   1  13 -10    7.63    2.78
   1 -13  10    7.35    2.71
  -1  13  10    5.49    1.45
  -1  13   9    8.26    1.62
  -1  13   9    6.60    1.39
   1  13  -9    8.08    2.20
   1 -13   8    9.18    2.59
   1  13  -8   18.75    3.76
  -1  13   8   16.16    2.18
  -1  13   8   12.96    1.88
   1 -13   7   86.23    6.89
  -1  13   7   69.69    3.88
   1  13  -7   80.21    6.94
  -1  13   7   86.83    4.72
   1  13  -6  173.60   10.02
   1 -13   6  170.83    9.36
  -1  13   6  161.21    6.64
  -1 -13  -5   44.94    4.08
   1  13  -5   41.59    4.87
   1 -13   5   47.25    5.01
  -1  13   5   47.83    3.79
  -1 -13  -4   28.63    3.33
   1  13  -4   30.34    4.23
  -1  13   4   29.81    3.07
   1 -13   4   27.83    3.78
   1  13  -3    4.42    2.03
   1 -13   3    6.76    2.32
  -1 -13  -3    4.44    1.57
  -1  13   3    5.79    1.75
   1  13  -2   38.36    4.47
  -1 -13  -2   40.23    4.02
   1 -13   2   41.43    4.15
  -1  13   2   41.02    3.90
  -1 -13  -1   72.83    5.61
  -1  13   1   64.09    4.79
   1  13  -1   69.84    5.94
   1 -13   1   73.30    5.34
   1 -13   0    0.88    1.24
   1  13   0   -1.72    2.08
  -1 -13   0   -0.66    1.35
  -1  13   0    1.18    1.63
  -1  13  -1   78.03    5.57
  -1 -13   1   69.21    5.65
   1 -13  -1   68.12    4.76
   1  13   1   76.34    6.11
   1  13   2   42.31    4.67
  -1 -13   2   41.84    4.57
  -1  13  -2   45.70    4.39
   1 -13  -2   41.53    3.54
  -1 -13   3    5.23    2.03
  -1  13  -3    7.74    2.16
   1 -13  -3    3.57    1.19
   1  13   3    4.73    1.91
  -1  13  -4   29.64    3.63
   1  13   4   31.50    3.89
   1 -13  -4   32.30    2.91
  -1 -13   4   31.77    4.21
   1  13   5   39.96    4.39
  -1  13  -5   49.25    4.80
  -1 -13   5   46.43    5.25
   1  13   6  161.69    8.41
  -1 -13   6  160.02    9.48
  -1  13  -6  153.43    8.56
   1  13   7   90.00    6.21
  -1  13  -7   70.26    5.98
  -1 -13   7   84.13    7.08
   1  13   8   10.93    2.35
  -1  13  -8   15.44    2.71
   1  13   8   15.88    2.67
   1  13   9    9.18    2.32
  -1 -13   9    4.52    2.35
  -1  13 -10    5.92    2.62
  -1 -13  10    8.43    2.90
   1  13  10    6.22    1.70
   1  13  10    8.40    1.84
  -1  13 -11   13.88    3.05
   1  13  11   11.22    2.60
  -1 -13  11    8.63    3.02
   1  13  11   10.85    2.24
  -1  13 -12    3.43    2.34
  -1 -13  12   -2.12    2.47
   1  13  12    0.40    1.24
   1  13  12    1.24    1.33
  -1  13 -13   22.89    4.13
  -1 -13  13   17.85    4.23
   1  13  13   14.48    2.64
   1  13  13   17.30    3.03
   1  13  14  188.55    8.37
  -1  13 -14  196.47   11.51
   1  13  14  178.96    8.97
  -1  13 -15   26.64    4.65
   1  13  15   22.23    3.57
  -1 -13  15   20.45    4.42
   1  13  15   19.55    2.89
   1  13  16   85.48    6.22
  -1  13 -16  106.06    8.94
   1  13  17    6.67    2.33
  -1 -13  17   10.96    3.72
  -1 -13  18    1.28    2.73
   1  13  18    2.74    2.17
   1  13  18    3.50    1.70
  -1 -13  19    4.09    3.04
   1  13  19    2.70    1.92
   1 -14  18   33.79    6.48
   1 -14  17   23.36    4.97
   1 -14  16   13.29    4.38
   1 -14  15   69.18    7.73
   1 -14  14   48.14    6.56
   1 -14  13   10.76    3.30
  -1  14  13   12.27    1.82
   1 -14  12   80.90    7.79
   1  14 -12   79.92    7.76
  -1  14  12   64.57    3.51
  -1  14  12   78.79    4.19
  -1  14  11   24.03    2.23
   1 -14  11   26.58    4.97
   1  14 -11   30.77    5.21
  -1  14  11   33.62    2.84
   1 -14  10    2.42    1.96
  -1  14  10    1.02    1.00
   1  14 -10    3.98    2.55
  -1  14  10    1.88    0.78
   1  14  -9  116.62    8.99
   1 -14   9  114.23    8.47
  -1  14   9  129.23    5.65
   1  14  -8   80.87    7.40
  -1  14   8   74.98    4.44
   1 -14   8   87.87    7.35
  -1  14   8   70.14    3.84
   1 -14   7   54.95    5.81
  -1  14   7   62.48    4.11
   1  14  -7   54.86    6.00
  -1  14   6   23.98    2.80
   1  14  -6   19.08    3.66
   1 -14   6   24.48    3.92
   1  14  -5   32.69    4.62
   1 -14   5   20.78    3.25
  -1  14   5   30.95    3.21
  -1  14   4   73.03    5.01
   1  14  -4   71.91    6.60
  -1 -14  -4   68.34    5.25
   1 -14   4   73.34    6.03
  -1  14   3   42.19    3.95
  -1 -14  -3   37.22    4.03
   1 -14   3   41.24    4.48
   1  14  -3   42.48    5.17
   1  14  -2   20.89    3.76
  -1 -14  -2   16.41    2.76
   1 -14   2   20.02    3.17
  -1  14   2   19.71    2.76
   1 -14   1   45.19    4.32
  -1  14   1   44.76    4.30
  -1 -14  -1   50.77    4.87
   1  14  -1   46.49    5.21
   1  14   0    1.09    1.65
  -1  14   0    1.43    1.24
   1 -14   0    3.71    1.64
  -1 -14   0   -0.86    1.59
   1  14   1   50.30    5.24
  -1 -14   1   44.16    4.75
   1 -14  -1   43.57    3.93
  -1  14  -1   44.17    4.41
  -1  14  -2   22.22    3.30
   1  14   2   27.44    3.86
  -1 -14   2   18.65    3.32
   1 -14  -2   18.35    2.45
  -1  14  -3   45.44    4.74
   1  14   3   46.48    4.80
   1 -14  -3   46.70    3.75
  -1 -14   3   40.49    4.96
  -1  14  -4   73.69    5.92
  -1 -14   4   70.55    6.50
   1  14   4   82.08    6.35
   1 -14  -4   72.43    4.42
  -1  14  -5   25.78    3.73
   1  14   5   29.33    4.02
  -1 -14   5   24.33    4.09
  -1  14  -6   19.38    3.42
   1  14   6   20.46    3.57
  -1 -14   6   16.66    3.35
  -1 -14   7   55.60    6.18
   1  14   7   50.81    4.99
  -1  14  -7   46.51    5.31
  -1 -14   8   81.18    7.36
   1  14   8   87.88    6.45
  -1  14  -8   77.46    6.77
   1  14   8   71.96    5.17
  -1 -14   9  112.13    8.81
   1  14   9  122.03    7.50
   1  14   9  117.99    6.62
  -1  14  -9  129.53    8.73
  -1  14 -10   -1.42    2.25
  -1 -14  10    6.69    2.94
   1  14  10    2.46    1.56
   1  14  10    9.75    2.58
   1  14  11   27.22    3.69
  -1  14 -11   25.49    4.36
  -1 -14  11   30.65    5.09
   1  14  11   27.41    3.19
   1  14  12   73.97    5.17
  -1 -14  12   76.62    7.72
  -1  14 -12   92.74    7.76
   1  14  12   86.61    6.42
   1  14  13   10.55    2.67
  -1 -14  13    8.46    3.33
  -1  14 -13    9.78    3.35
   1  14  13    9.66    2.02
   1  14  14   39.54    4.60
   1  14  14   43.23    4.13
  -1 -14  14   44.47    6.37
  -1  14 -14   49.04    6.09
   1  14  15   71.13    5.87
  -1 -14  15   62.89    7.46
  -1 -14  16   18.54    4.72
   1  14  16    6.98    2.36
  -1 -14  17   13.15    3.81
   1 -15  16   51.52    7.28
   1 -15  15    2.60    3.02
   1 -15  14   18.57    4.79
   1 -15  13    3.99    3.38
   1 -15  12   40.31    5.87
   1 -15  11   16.09    3.93
   1 -15  10   67.85    7.16
   1  15 -10   64.24    7.23
  -1  15   9   17.26    2.27
   1  15  -9   14.73    3.63
  -1  15   9   14.59    1.77
   1 -15   8   53.85    5.92
   1  15  -8   45.52    6.04
  -1  15   8   54.98    3.83
   1  15  -7   17.25    4.19
  -1  15   7   15.00    2.19
   1 -15   7   18.94    3.68
   1 -15   6   -0.49    1.57
   1  15  -6    7.14    3.13
  -1  15   6    3.37    1.69
  -1  15   5    1.48    1.33
   1 -15   5    2.60    1.84
  -1  15   4   40.70    3.89
  -1 -15  -4   33.53    3.86
   1  15  -4   40.29    5.31
   1 -15   4   38.01    4.65
  -1  15   3   49.52    4.37
  -1 -15  -3   40.06    4.30
   1 -15   3   43.48    4.72
   1  15  -3   47.91    5.73
   1 -15   2    0.91    1.31
  -1 -15  -2    5.01    2.14
  -1  15   2    5.05    1.85
   1  15  -2    3.34    2.36
   1 -15   1   63.13    5.30
   1  15  -1   64.34    6.24
  -1  15   1   63.41    5.10
  -1 -15  -1   56.58    5.29
  -1 -15   0   23.33    3.67
   1 -15   0   22.53    3.14
   1  15   0   29.62    4.49
  -1  15   0   27.06    3.68
  -1 -15   1   58.43    5.75
   1 -15  -1   69.55    5.15
  -1  15  -1   50.93    4.80
   1  15   1   64.07    5.96
   1  15   2    2.08    1.77
  -1 -15   2    5.16    2.43
   1 -15  -2    2.23    1.37
  -1  15  -2    5.52    2.30
  -1  15  -3   34.91    4.41
   1 -15  -3   38.16    3.53
   1  15   3   41.57    4.84
  -1 -15   3   43.19    5.15
  -1 -15   4   40.96    5.20
  -1  15  -4   38.19    4.50
   1  15   4   36.83    4.51
  -1  15  -5    3.36    2.43
  -1 -15   5   -1.49    1.93
   1  15   5    2.47    2.21
   1  15   6    7.87    2.71
  -1  15  -6    3.94    2.30
  -1 -15   6    1.66    1.95
   1  15   7   10.67    2.80
  -1 -15   7    8.31    2.86
  -1  15  -7   12.22    2.98
   1  15   8   52.58    5.35
  -1  15  -8   44.88    5.46
   1  15   8   32.96    3.94
  -1  15  -9   13.90    3.28
   1  15   9   16.93    2.80
   1  15   9   16.89    3.33
  -1 -15   9   21.41    4.42
   1  15  10   63.21    5.51
   1  15  10   57.38    4.86
  -1  15 -10   59.10    6.31
   1  15  11    7.86    2.16
   1  15  11    6.76    2.34
  -1 -15  11   12.89    3.78
  -1  15 -11    8.80    3.29
  -1  15 -12   29.66    4.75
   1  15  12   28.14    3.41
  -1 -15  12   34.67    5.82
   1  15  12   36.78    4.60
  -1 -15  13    9.30    4.31
   1  15  13    5.75    2.03
  -1 -15  14   17.61    4.42
   1 -16  14   17.81    5.32
   1 -16  13   13.76    3.86
   1 -16  11   17.23    4.45
   1 -16  10   17.19    4.12
   1 -16   9    6.24    3.00
   1  16  -8   -4.81    3.25
   1 -16   8   -1.01    2.13
   1 -16   7   30.69    4.90
   1  16  -7   39.42    5.98
   1  16  -6    5.10    2.96
   1 -16   5   20.89    4.12
   1  16  -5   25.50    4.72
   1 -16   4   -0.62    1.60
   1  16  -4    3.15    2.62
  -1  16   3    1.19    1.41
   1  16  -3    0.71    2.26
   1 -16   3    0.21    1.78
   1 -16   2   38.18    4.44
   1  16  -2   40.72    5.42
  -1  16   2   40.13    4.22
  -1  16   1   50.39    4.74
  -1 -16  -1   54.36    5.41
   1  16  -1   46.85    5.65
  -1  16   0    7.76    2.36
   1  16   0    8.80    2.95
   1 -16   0   11.60    2.65
  -1 -16   1   48.84    5.40
   1  16   1   55.39    5.94
  -1  16  -1   46.25    5.04
   1 -16  -1   55.48    4.64
  -1  16  -2   38.06    4.36
   1 -16  -2   32.72    3.56
  -1 -16   2   42.39    5.23
   1  16   2   43.34    5.16
  -1 -16   3   -0.53    1.66
  -1  16  -3   -0.55    1.89
   1  16   3   -1.62    2.14
   1  16   4    0.70    1.87
  -1 -16   4    6.36    3.34
  -1  16  -4    5.17    2.43
  -1  16  -5   21.32    3.70
  -1 -16   5   26.70    4.70
   1  16   5   18.89    3.50
   1  16   6    9.93    3.13
  -1  16  -6    0.60    2.23
  -1 -16   6    5.68    3.10
  -1  16  -7   24.47    4.27
   1  16   7   27.97    3.92
  -1 -16   7   32.33    4.96
   1  16   7   28.42    3.64
  -1 -16   8    1.81    2.25
   1  16   8   -0.50    1.53
  -1  16  -8   -2.21    2.06
   1  16   9    5.62    2.24
  -1 -16   9    5.07    2.53
  -1  16  -9    7.58    3.01
  -1  16 -10   12.98    3.65
  -1 -16  10   22.32    4.50
  -1 -16  11   24.30    5.23
  -1 -16  12   19.49    4.55
  -1 -16  13   13.89    4.16
   1 -17  12    5.96    3.78
   1 -17  11    8.15    3.63
   1 -17   9   12.98    3.99
   1 -17   8   44.22    5.99
   1 -17   6   27.92    4.81
   1  17  -5   36.42    5.85
   1  17  -4    0.59    2.44
   1  17  -3    8.65    3.34
   1  17  -2   30.76    4.80
   1  17  -1   47.67    5.84
  -1 -17  -1   50.59    5.36
  -1 -17   0   23.76    3.86
   1  17   0   24.72    4.39
   1  17   1   48.91    5.86
  -1 -17   1   49.57    5.59
  -1 -17   3    3.90    2.68
  -1 -17   4    2.24    2.61
  -1 -17   6   13.74    3.67
  -1 -17   7   20.76    4.65
  -1 -17   8   33.79    5.76
  -1 -17  10   -0.41    3.25
  -1 -17  11    6.55    4.06
   2   0   0   54.81    2.27
  -2   0   0   59.39    2.24
   2   0  -1    5.41    0.94
  -2   0   1    5.12    0.81
   2   0   2 1730.61   12.68
  -2   0   2 1646.48   12.47
   2   0  -3   51.09    2.36
  -2   0  -3   47.02    2.35
   2   0   3   51.32    2.37
  -2   0   3   47.52    2.36
  -2   0   4 1390.78   12.82
   2   0   4 1479.09   13.24
  -2   0  -4 1449.72   13.18
   2   0  -4 1408.79   12.70
  -2   0   5  184.28    4.96
   2   0  -5  181.36    4.97
  -2   0  -6   -0.14    0.68
  -2   0   6    0.77    0.69
   2   0  -6    0.31    0.59
   2   0   6   -0.05    0.61
  -2   0  -7 1454.57   15.51
   2   0  -7 1434.48   15.38
   2   0   7 1386.26   15.66
  -2   0   7 1393.87   15.67
  -2   0  -8  882.13   12.76
   2   0  -8  858.79   12.43
  -2   0   8  841.02   12.51
  -2   0   9    1.85    0.92
  -2   0  -9    1.59    0.88
   2   0  -9    0.93    0.90
   2   0   9    2.13    1.08
   2   0 -10    5.23    1.30
  -2   0 -10    5.56    1.42
  -2   0  10    5.97    1.44
   2   0  10    6.42    1.41
   2   0  11   17.07    2.20
  -2   0 -11   14.88    2.09
   2   0 -11   15.24    2.09
  -2   0  11   18.14    2.38
   2   0  12  293.06    9.12
  -2   0 -12  296.58    8.97
  -2   0  12  273.84    8.77
   2   0 -12  281.92    8.39
  -2   0 -13  243.70    8.42
  -2   0  13  270.94    8.90
   2   0 -13  255.14    8.33
   2   0  13  251.98    8.78
   2   0 -14   48.44    3.96
  -2   0  14   41.11    3.62
   2   0  14   47.08    3.98
  -2   0 -14   45.69    4.00
   2   0 -15  211.44    8.14
   2   0  15  236.74    9.20
  -2   0  15  217.52    8.74
  -2   0 -15  211.49    8.56
   2   0 -16  134.63    6.78
  -2   0  16  131.84    6.96
  -2   0 -16  127.25    6.78
   2   0  16  134.77    7.33
  -2   0  17   25.96    3.30
   2   0  17   25.89    3.40
  -2   0 -17   30.98    3.47
   2   0 -17   26.74    3.34
   2   0 -18   58.71    4.76
  -2   0 -18   47.77    4.58
  -2   0  18   54.44    4.80
   2   0  18   59.72    5.22
  -2   0  19  223.68   10.31
  -2   0 -19  220.61    9.87
   2   0 -19  237.36    9.74
   2   0  19  239.04   10.69
   2   0  20  469.67   15.39
  -2   0  20  456.04   14.83
  -2   0 -20  486.14   14.66
   2   0 -20  428.93   13.66
   2   0 -21  595.32   16.50
   2   0  21  611.61   18.25
  -2   0  21  606.00   17.55
  -2   0 -21  613.68   17.00
   2   0  22   70.21    6.54
   2   0 -22   59.45    5.50
  -2   0 -22   64.67    5.81
  -2   0  22   58.65    5.84
   2   0  23   38.09    4.86
  -2   0  23   36.90    5.11
   2   0 -23   41.29    4.86
  -2   0 -23   37.16    4.54
   2   0 -24  164.79    9.41
  -2   0 -24  141.59    8.99
  -2   0  24  132.11    9.33
   2   0  24  141.44    9.61
  -2   0 -25   79.46    7.38
   2   0 -25   87.23    7.07
  -2   0  25   95.48    7.85
   2   0  26   24.35    4.69
  -2   0 -26   24.64    4.41
  -2   0  26   26.08    4.35
   2   0 -26   23.40    4.32
  -2   0  27   -0.07    2.07
   2   0 -27    2.78    2.52
  -2   0 -27    5.19    2.58
   2   0  28    9.56    3.61
  -2   0  28   17.05    3.95
   2   0 -28   11.11    2.88
   2   0  29   28.50    5.58
  -2   0  29   20.86    4.65
   2   0  30    8.00    3.21
  -2   0  30   17.00    4.59
  -2   0  31    2.09    3.18
  -2   1  32   31.50    6.02
  -2   1  31   21.38    5.37
  -2   1  30   30.84    5.51
   2  -1  30   33.33    5.97
  -2   1  29   51.15    6.62
   2   1 -28    7.88    3.54
   2  -1  28    3.05    2.63
  -2   1  28    6.60    2.48
  -2   1  27   92.52    8.37
  -2  -1 -27   93.67    7.83
   2  -1  27   90.71    8.60
   2   1 -27   85.43    8.19
  -2   1  26    9.18    2.97
   2  -1  26   10.50    3.29
  -2  -1 -26   18.53    3.77
   2   1 -26    9.73    3.35
   2  -1  25   18.17    3.85
   2   1 -25   26.34    4.42
  -2  -1 -25   17.02    3.32
  -2   1  25   19.37    4.03
   2  -1  24  186.54   11.17
  -2   1  24  161.05    9.79
  -2  -1 -24  189.74   10.18
   2   1 -24  194.63   10.61
  -2   1  23   67.37    6.18
   2  -1  23   77.93    7.04
  -2  -1 -23   83.06    6.53
   2   1 -23   70.81    6.36
  -2   1  22  261.70   11.63
   2  -1  22  270.35   12.71
   2   1 -22  267.43   11.81
  -2  -1 -22  273.33   11.55
   2  -1  21  148.19    9.08
  -2   1  21  151.13    8.61
   2   1 -21  140.85    8.37
  -2  -1 -21  141.66    8.44
  -2   1  20  285.35   11.45
   2   1 -20  291.89   11.44
  -2  -1 -20  281.75   11.12
   2  -1  20  280.18   12.16
  -2   1  19  638.15   16.75
   2  -1  19  677.61   18.29
   2   1 -19  641.66   16.73
  -2  -1 -19  620.95   16.33
   2  -1  18  132.72    7.81
   2   1 -18  135.62    7.49
  -2  -1 -18  144.67    7.43
  -2   1  18  130.81    7.38
   2  -1  17   58.71    5.04
   2   1 -17   67.56    5.15
  -2  -1 -17   60.27    4.68
  -2   1  17   52.21    4.50
   2   1 -16  128.71    6.90
  -2  -1 -16  146.03    6.98
  -2   1  16  130.10    6.75
   2  -1  16  132.80    7.37
   2  -1  15   11.23    2.19
  -2   1  15   10.67    1.96
  -2  -1 -15   10.20    2.02
   2   1 -15   10.48    1.99
  -2   1  14  141.40    6.52
  -2  -1 -14  150.52    6.68
   2  -1  14  158.39    7.45
   2   1 -14  148.48    7.01
   2  -1  13  392.13   11.24
  -2   1  13  386.86   10.27
  -2  -1 -13  383.02   10.25
   2   1 -13  389.42   10.91
  -2   1  12  256.73    7.94
   2   1 -12  277.20    8.91
  -2  -1 -12  285.16    8.52
   2  -1  12  287.19    9.25
  -2  -1 -11 1059.64   15.85
  -2   1  11 1049.86   15.33
   2   1 -11 1024.56   16.49
  -2   1  10  131.15    5.14
  -2  -1 -10  124.92    5.31
   2  -1  10  122.24    5.55
   2   1 -10  132.03    5.74
  -2   1   9  158.14    5.40
  -2  -1  -9  153.34    5.61
   2  -1   9  151.69    5.90
   2   1  -9  150.92    5.87
   2   1  -8  462.60    9.91
   2  -1   8  457.40    9.70
  -2   1   8  472.14    8.61
  -2  -1  -8  454.85    9.10
   2  -1   7  245.25    6.75
   2   1  -7  242.33    6.88
  -2   1   7  246.20    5.94
  -2  -1  -7  265.18    6.77
  -2   1   6  190.10    4.81
  -2  -1  -6  174.04    5.22
   2   1  -6  184.20    5.78
   2  -1   6  178.47    5.50
   2   1  -5  123.73    4.68
  -2  -1  -5  116.66    4.11
   2  -1   5  122.98    4.25
  -2   1   5  130.99    3.60
  -2   1   4 3927.67   18.01
   2  -1   4 3909.81   21.69
   2   1  -3 1577.90   14.70
  -2   1   3 1551.60   10.50
   2  -1   2 9444.24   28.55
  -2   1   2 9417.52   23.51
   2  -1   1  179.96    3.62
   2   1  -1  165.60    4.40
  -2  -1  -1  176.34    4.33
  -2   1   1  173.53    3.11
   2   1   0  362.77    6.36
  -2  -1   0  367.32    6.30
  -2  -1   1  193.19    4.80
  -2   1  -1  200.66    3.79
   2   1   1  196.65    4.72
   2   1   2 9398.33   32.03
  -2   1  -2 9426.87   28.61
  -2  -1   2 9392.02   33.26
  -2  -1   3 1697.03   14.90
   2  -1  -3 1656.84   10.98
   2   1   3 1687.52   13.71
   2   1   4 3663.02   21.53
  -2  -1   4 3604.44   22.98
   2  -1  -4 3831.17   17.98
  -2   1  -4 3752.70   21.13
   2  -1  -5  118.82    3.46
  -2   1  -5  117.03    4.02
   2   1   5  109.78    4.05
   2  -1  -6  182.90    4.61
  -2   1  -6  176.94    5.30
   2   1   6  182.79    5.34
  -2  -1   6  194.87    5.92
  -2   1  -7  244.17    6.52
   2  -1  -7  237.87    5.63
  -2  -1   7  249.99    6.93
   2   1   7  239.76    6.48
   2  -1  -8  447.19    8.16
   2   1   8  467.07    9.49
  -2  -1   8  469.76   10.10
  -2   1  -8  463.62    9.49
   2  -1  -9  139.30    4.84
   2   1   9  135.95    5.46
  -2  -1   9  145.04    5.92
   2  -1 -10  127.42    4.92
  -2  -1  10  135.15    5.84
  -2   1 -10  120.90    5.42
  -2   1 -11 1028.67   16.03
   2  -1 -11 1038.02   14.58
   2   1  11 1089.51   16.76
  -2  -1  11 1088.61   17.26
   2  -1 -12  265.75    7.74
   2   1  12  273.72    8.76
  -2  -1  12  269.47    9.04
  -2   1 -12  248.71    8.34
  -2  -1  13  402.65   11.36
   2   1  13  396.60   10.99
  -2   1 -13  393.36   10.78
   2  -1 -13  373.51    9.54
   2   1  14  146.12    6.88
  -2   1 -14  152.84    6.87
   2  -1 -14  148.74    6.30
  -2  -1  14  141.95    7.15
   2  -1 -15    6.15    1.59
   2   1  15    9.23    1.92
  -2  -1  15    7.24    2.05
  -2   1 -15    4.87    1.54
  -2   1 -16  121.67    6.75
   2  -1 -16  118.63    6.06
   2   1  16  126.89    6.94
  -2  -1  16  130.45    7.21
  -2   1 -17   59.79    4.88
   2  -1 -17   55.93    4.32
   2   1  17   60.15    5.00
  -2  -1  17   53.44    4.76
   2   1  18  136.49    7.75
  -2  -1  18  130.24    7.70
   2  -1 -18  139.88    7.00
  -2   1 -18  135.73    7.55
   2   1  19  684.38   17.79
  -2  -1  19  675.11   17.88
   2  -1 -19  659.88   15.83
  -2   1 -19  650.45   16.81
   2   1  20  277.10   11.71
  -2   1 -20  297.37   11.65
  -2  -1  20  283.13   12.07
   2  -1 -20  273.69   10.62
  -2   1 -21  158.63    8.88
  -2  -1  21  146.75    8.93
   2   1  21  142.21    8.70
   2  -1 -21  138.17    7.88
  -2   1 -22  270.83   12.13
   2  -1 -22  293.33   11.60
   2   1  22  278.93   12.48
  -2  -1  22  284.19   12.76
  -2  -1  23   71.43    6.68
   2   1  23   68.38    6.45
  -2   1 -23   82.27    7.05
   2  -1 -23   79.01    6.26
   2  -1 -24  180.44    9.83
  -2  -1  24  186.01   10.88
   2   1  24  177.77   10.64
  -2   1 -24  191.37   10.55
   2  -1 -25   18.23    3.25
   2   1  25   16.79    3.97
  -2   1 -25   18.55    4.10
  -2  -1  25   19.61    4.02
   2   1  26   18.19    3.87
  -2  -1  26   11.69    3.03
   2  -1 -26    8.45    2.90
  -2   1 -26   15.72    3.59
   2   1  27  110.09    9.09
   2  -1 -27   89.78    7.56
  -2  -1  27   85.62    8.14
   2   1  28    5.80    2.90
  -2  -1  28    7.14    3.41
   2  -1 -28    6.19    2.68
  -2  -1  29   63.95    7.56
   2  -1 -29   54.74    6.07
   2   1  29   56.30    7.30
   2   1  30   38.75    6.24
  -2  -1  30   41.74    6.29
  -2  -1  31   24.00    5.63
  -2   2  32   15.91    4.66
  -2   2  31   32.69    5.73
  -2   2  30   23.69    4.87
   2  -2  29   95.47    9.43
  -2   2  29   97.99    8.80
   2  -2  28   18.12    4.49
   2  -2  27   95.07    8.99
  -2  -2 -27   94.42    7.70
   2   2 -27  101.78    8.61
  -2   2  27   88.84    7.82
   2  -2  26   10.39    3.51
  -2   2  26    7.84    2.92
  -2  -2 -26    7.15    2.82
   2   2 -26    7.81    2.92
  -2   2  25  100.26    7.80
  -2  -2 -25   82.60    6.83
   2   2 -25   88.56    7.66
   2  -2  25   97.64    8.76
  -2   2  24  153.89    9.47
  -2  -2 -24  153.45    9.16
   2  -2  24  149.86   10.29
   2   2 -24  166.29    9.94
   2  -2  23  191.00   11.27
  -2   2  23  195.82   10.27
  -2  -2 -23  171.56    9.76
   2   2 -23  210.01   10.83
   2  -2  22  423.81   16.17
  -2   2  22  460.35   15.18
   2   2 -22  439.02   15.37
  -2  -2 -22  430.28   14.28
  -2   2  21   71.51    5.97
   2  -2  21   78.29    6.76
  -2  -2 -21   71.21    5.91
   2   2 -21   81.91    6.61
   2   2 -20  524.41   15.88
  -2   2  20  506.86   14.90
  -2  -2 -20  543.03   15.17
   2  -2  20  533.62   16.95
   2   2 -19   34.58    4.15
  -2  -2 -19   35.34    3.93
   2  -2  19   28.51    3.91
  -2   2  19   27.72    3.39
   2   2 -18   81.50    6.08
  -2  -2 -18   88.98    5.84
   2  -2  18   95.25    6.88
  -2   2  18   88.08    5.79
   2   2 -17  435.28   13.51
  -2   2  17  465.56   12.74
   2  -2  17  465.02   14.50
  -2  -2 -17  462.48   12.97
   2  -2  16   77.92    5.84
   2   2 -16   76.12    5.53
  -2   2  16   76.00    4.99
  -2  -2 -16   77.74    5.06
  -2   2  15   14.96    2.26
  -2  -2 -15   13.90    2.22
   2   2 -15   18.13    2.88
   2  -2  14  353.88   11.46
   2   2 -14  373.23   11.49
  -2   2  14  340.25    9.72
  -2  -2 -14  355.84   10.20
  -2   2  13  778.43   13.88
   2   2 -13  779.32   16.14
  -2  -2 -13  811.82   14.79
   2  -2  13  784.59   16.46
  -2   2  12  321.57    8.61
   2   2 -12  344.21   10.45
   2  -2  12  328.80   10.15
  -2  -2 -12  334.50    9.21
   2   2 -11   68.24    4.64
  -2   2  11   71.72    3.79
  -2  -2 -11   65.11    4.28
   2  -2  11   61.69    4.24
  -2   2  10  183.27    5.66
  -2  -2 -10  184.70    6.59
   2   2 -10  202.59    7.49
   2  -2  10  190.59    7.03
   2  -2   9   62.66    3.95
   2   2  -9   60.72    4.02
  -2   2   9   60.84    3.05
  -2  -2  -9   57.83    3.55
   2  -2   8  297.49    8.07
  -2   2   8  310.66    6.41
   2   2  -8  314.72    8.74
  -2  -2  -8  309.18    7.66
  -2  -2  -7   77.40    3.63
  -2   2   7   79.99    2.99
   2   2  -7   73.51    4.08
   2  -2   7   70.58    3.73
   2   2  -6  951.81   14.08
  -2   2   6  916.87    9.21
   2  -2   6  943.28   12.70
   2   2  -5  786.86   12.48
  -2   2   5  785.89    7.51
   2   2  -4   22.00    2.04
  -2   2   4   18.70    1.03
   2  -2   4   18.47    1.65
   2   2  -3 1695.19   16.93
   2  -2   3 1827.69   14.47
  -2  -2  -2 5576.84   26.52
   2  -2   2 5409.13   22.38
  -2  -2  -1  370.67    6.90
   2  -2   1  362.50    5.10
   2  -2   0  429.45    4.79
  -2   2   0  430.10    4.76
  -2  -2   0  413.35    7.40
   2   2   0  408.52    7.71
  -2   2  -1  358.06    5.00
   2  -2  -1  363.56    3.80
  -2  -2   1  361.20    7.18
   2   2   2 5459.84   27.37
  -2   2  -2 5500.46   21.90
  -2   2  -3 1880.74   14.04
   2   2   3 1869.56   15.72
  -2   2  -4   21.17    1.73
   2   2   4   20.96    1.75
   2   2   4   19.68    1.83
  -2  -2   4   22.92    2.09
   2  -2  -4   24.28    1.14
   2  -2  -5  780.19    7.17
  -2   2  -5  762.13   10.42
   2   2   5  763.16   10.68
   2  -2  -6  934.63    8.84
   2   2   6  919.74   12.06
  -2   2  -6  936.43   12.46
   2   2   7   78.43    3.67
  -2   2  -7   73.66    3.63
   2  -2  -7   69.81    2.68
  -2  -2   7   80.28    4.23
  -2   2  -8  312.74    8.02
  -2  -2   8  291.37    8.31
   2  -2  -8  292.80    5.97
   2   2   9   55.84    3.46
  -2  -2   9   62.57    4.16
  -2   2  -9   50.07    3.37
   2  -2  -9   55.97    2.79
  -2   2 -10  192.59    6.90
   2  -2 -10  190.01    5.49
  -2  -2  10  192.63    7.50
   2   2  10  197.16    6.76
  -2  -2  11   67.99    4.61
  -2   2 -11   66.54    4.30
   2   2  11   63.75    3.99
   2  -2 -11   59.70    3.23
  -2  -2  12  346.99   10.62
   2   2  12  354.82    9.86
  -2   2 -12  331.83    9.88
   2  -2 -12  345.99    8.34
   2  -2 -13  802.80   13.32
  -2  -2  13  795.18   16.60
   2   2  13  849.17   15.93
  -2   2 -13  811.43   15.84
  -2  -2  14  351.59   11.54
   2  -2 -14  367.11    9.48
   2   2  14  355.78   10.76
  -2   2 -14  333.06   10.59
  -2  -2  15   10.12    2.19
  -2   2 -15   11.00    2.14
   2  -2 -15   15.36    2.20
   2   2  15   11.40    2.21
   2  -2 -16   70.20    4.55
   2   2  16   87.34    5.65
  -2   2 -16   75.85    5.47
  -2  -2  16   82.04    6.12
   2   2  17  441.88   13.13
  -2  -2  17  465.49   14.40
  -2   2 -17  462.98   13.62
   2  -2 -17  433.69   11.81
   2   2  18   99.57    6.54
   2  -2 -18   97.76    5.64
  -2  -2  18   93.48    6.85
  -2   2 -18   90.35    6.20
   2   2  19   27.89    3.69
  -2  -2  19   27.03    3.98
  -2   2 -19   31.36    3.97
   2  -2 -19   33.97    3.76
  -2  -2  20  511.57   16.57
   2  -2 -20  505.93   13.84
  -2   2 -20  493.43   15.43
   2   2  20  511.30   15.69
   2   2  21   83.84    6.63
   2  -2 -21   88.13    6.09
  -2   2 -21   78.05    6.30
  -2  -2  21   79.17    6.75
   2  -2 -22  424.49   13.51
  -2   2 -22  416.19   15.12
   2   2  22  455.45   15.80
  -2  -2  22  414.83   16.02
   2   2  23  203.91   10.96
  -2  -2  23  202.42   11.35
  -2   2 -23  186.28   10.23
   2  -2 -23  195.27    9.35
  -2   2 -24  143.54    9.43
   2  -2 -24  157.44    8.70
   2   2  24  149.29    9.56
  -2  -2  24  150.01   10.07
   2   2  25   96.16    8.06
   2  -2 -25   92.93    7.01
  -2   2 -25   85.72    7.52
  -2  -2  25   90.33    8.27
   2  -2 -26    6.85    2.68
  -2   2 -26    5.44    2.32
   2   2  26    4.55    2.32
  -2  -2  26    4.77    2.93
   2  -2 -27   99.73    7.49
  -2  -2  27  106.75    9.36
   2   2  27   89.98    8.50
  -2  -2  28   13.69    4.20
   2  -2 -28   18.48    3.83
   2   2  28   19.77    4.68
   2  -2 -29   85.60    7.68
  -2  -2  29   90.57    8.98
   2   2  29  110.09    9.79
  -2  -2  30   19.46    5.13
  -2   3  32   20.48    4.82
  -2   3  29   18.29    4.17
   2  -3  29   14.12    4.05
   2  -3  28   30.62    5.96
  -2   3  28   27.92    4.71
   2  -3  27   21.26    4.39
  -2   3  27   14.69    3.51
  -2  -3 -27   15.85    3.60
   2   3 -26   56.89    6.60
  -2   3  26   58.26    6.24
  -2  -3 -26   46.44    5.97
   2  -3  26   57.63    6.90
  -2   3  25   13.20    3.38
   2  -3  25   12.03    3.65
  -2  -3 -25   11.24    2.95
   2   3 -25    5.32    2.70
   2  -3  24   65.77    7.03
  -2   3  24   66.31    6.15
  -2  -3 -24   66.52    6.23
   2   3 -24   60.04    6.42
   2  -3  23  107.43    8.57
  -2   3  23   87.43    6.70
   2   3 -23  103.12    7.86
  -2  -3 -23   90.46    6.85
   2  -3  22  130.53    9.29
  -2  -3 -22  132.50    8.21
  -2   3  22  144.58    8.18
   2   3 -22  144.43    9.20
   2  -3  21  110.38    8.29
  -2   3  21  101.27    6.78
  -2  -3 -21   91.29    6.76
   2   3 -21   98.63    7.48
  -2   3  20   76.32    5.69
   2   3 -20   80.56    6.52
   2  -3  20   81.45    7.16
  -2  -3 -20   80.28    5.99
  -2  -3 -19  105.08    6.59
   2  -3  19  113.70    7.90
   2   3 -19  122.48    7.84
  -2   3  19  113.50    6.61
   2   3 -18   32.65    4.06
   2  -3  18   38.46    4.62
  -2   3  18   32.86    3.58
  -2  -3 -18   38.72    3.99
   2  -3  17  472.35   14.99
   2   3 -17  472.72   14.61
  -2   3  17  500.21   12.86
   2   3 -16  783.11   18.30
   2  -3  16  791.52   18.87
  -2   3  16  822.60   15.77
  -2  -3 -16  840.41   16.71
  -2   3  15   10.49    1.88
   2   3 -15    9.75    2.36
   2  -3  15    6.82    1.97
  -2  -3 -15    8.66    2.13
   2  -3  14  237.24    9.59
  -2   3  14  246.55    7.89
  -2  -3 -14  237.18    8.51
  -2   3  13  301.24    8.26
   2  -3  13  323.78   10.87
   2   3 -13  309.93   10.61
   2  -3  12  785.74   16.29
   2   3 -12  814.35   16.76
  -2  -3 -12  840.08   14.60
  -2   3  12  828.24   12.94
   2   3 -11  197.93    8.07
  -2  -3 -11  176.24    6.85
  -2   3  11  188.07    5.81
   2  -3  11  175.64    7.38
   2  -3  10  373.73   10.33
   2   3 -10  373.23   10.75
  -2   3  10  389.11    7.75
   2  -3   9 1767.23   21.40
  -2   3   9 1748.88   15.24
   2   3  -9 1794.86   22.80
   2   3  -8  186.43    7.18
  -2   3   8  201.85    4.65
   2  -3   8  187.49    6.75
   2  -3   7  141.77    5.54
  -2   3   7  152.35    3.61
   2   3  -7  155.33    6.38
   2   3  -6  464.55   10.63
   2  -3   6  459.23    9.40
   2  -3   5  478.69    9.04
   2   3  -5  487.65   10.60
   2  -3   4  201.01    5.46
   2   3  -4  215.48    6.88
   2  -3   3  497.30    7.89
  -2  -3  -3  474.28    8.44
   2  -3   2 1971.93   14.24
   2   3  -2 1937.43   19.24
  -2  -3  -1  338.99    7.31
   2   3  -1  330.78    7.75
   2  -3   1  332.58    5.22
   2  -3   0 7048.19   20.90
  -2   3   0 7065.96   19.74
   2   3   1  353.36    7.61
   2  -3  -1  333.87    3.71
  -2  -3   1  334.18    7.59
  -2   3  -1  334.00    5.04
   2   3   2 1973.18   17.80
  -2   3  -2 1960.11   14.10
  -2  -3   2 1962.01   18.99
  -2  -3   3  479.80    9.74
  -2   3  -3  492.19    7.80
   2   3   3  493.92    8.88
   2   3   4  214.95    5.94
  -2  -3   4  219.56    6.82
  -2   3  -4  217.02    5.52
  -2  -3   5  471.93   10.29
   2   3   5  497.56    9.08
   2   3   5  461.73    8.80
  -2   3  -5  494.98    8.90
  -2  -3   6  443.37   10.46
  -2   3  -6  443.86    8.99
   2  -3  -6  390.45    4.56
   2   3   6  395.51    8.88
   2   3   6  446.37    8.72
   2   3   7  147.36    5.25
  -2  -3   7  152.40    6.30
  -2   3  -7  153.85    5.62
   2  -3  -7  154.47    3.36
   2  -3  -8  200.53    4.35
  -2  -3   8  219.49    7.73
  -2   3  -8  206.29    6.87
   2   3   8  196.56    6.28
  -2   3  -9 1798.23   20.99
   2  -3  -9 1849.08   14.47
   2   3   9 1815.87   19.44
  -2  -3  10  385.97   11.05
   2  -3 -10  364.98    7.04
  -2   3 -10  373.27   10.00
  -2  -3  11  201.07    8.39
   2   3  11  197.29    7.12
  -2   3 -11  187.49    7.43
   2  -3 -11  203.51    5.65
  -2  -3  12  841.20   17.35
   2   3  12  808.12   14.66
   2  -3 -12  822.00   12.08
  -2   3 -13  295.02    9.98
  -2  -3  13  299.39   10.70
   2  -3 -13  302.87    7.79
   2   3  13  297.46    9.33
  -2  -3  14  252.05   10.02
  -2   3 -14  253.61    9.59
   2  -3 -14  247.21    7.29
   2   3  14  264.51    9.10
  -2  -3  15    6.56    1.88
  -2   3 -15   10.65    2.34
   2  -3 -15    4.73    1.22
   2   3  15    9.19    2.04
  -2  -3  16  770.45   18.77
   2  -3 -16  772.72   14.17
   2   3  16  774.81   16.71
   2  -3 -17  491.07   11.68
  -2   3 -17  478.62   14.40
  -2  -3  17  468.19   14.96
   2   3  17  486.53   13.65
  -2   3 -18   40.62    4.45
  -2  -3  18   30.61    4.11
   2  -3 -18   32.25    3.31
   2   3  18   32.03    3.68
  -2   3 -19  111.86    7.38
  -2  -3  19  120.81    8.09
   2  -3 -19  105.58    6.08
   2   3  19  112.17    7.00
  -2  -3  20   74.51    6.63
  -2   3 -20   83.05    6.45
   2  -3 -20   77.00    5.31
   2   3  20   73.85    5.84
  -2   3 -21  108.43    7.61
   2  -3 -21  102.83    6.24
  -2  -3  21  103.70    8.11
   2   3  21  107.63    7.43
  -2  -3  22  139.65    9.58
  -2   3 -22  159.76    9.87
   2  -3 -22  156.30    7.91
   2   3  22  148.86    8.94
   2   3  23   80.96    6.80
   2  -3 -23   97.76    6.55
  -2  -3  23  101.72    8.29
  -2   3 -23   98.62    7.70
   2  -3 -24   65.98    5.63
  -2  -3  24   61.41    6.84
   2   3  24   70.13    6.71
  -2   3 -24   75.48    6.95
   2   3  25    3.59    1.83
   2  -3 -25    8.04    2.32
  -2   3 -25   10.50    3.39
   2   3  26   55.55    6.22
   2  -3 -26   50.89    5.33
  -2  -3  26   55.30    6.91
   2  -3 -27   19.98    3.63
  -2  -3  27   17.29    3.90
   2   3  27   20.46    4.15
   2  -3 -28   24.70    3.99
  -2  -3  28   27.46    5.31
   2   3  28   25.22    4.92
   2  -3 -29   20.34    3.98
  -2  -3  29   14.01    4.13
   2  -3 -30    1.40    2.67
   2   3  30    2.69    2.64
  -2  -3  30    0.87    2.81
   2   3  31   21.93    5.34
  -2   4  32    7.24    3.73
  -2   4  31    2.33    2.81
  -2   4  29   34.76    5.28
  -2   4  28    4.81    2.35
   2  -4  28    4.21    3.19
   2  -4  27   51.81    7.03
  -2  -4 -27   49.82    5.63
  -2   4  27   40.37    5.47
  -2  -4 -26  107.15    8.25
  -2   4  26  122.38    8.63
   2  -4  26  132.51   10.43
  -2  -4 -25   93.66    7.30
   2  -4  25   94.56    8.54
  -2   4  25  102.77    7.64
   2   4 -25  107.27    8.92
   2  -4  24   37.69    5.51
  -2  -4 -24   45.14    5.03
   2   4 -24   45.32    5.85
  -2   4  24   53.89    5.33
   2  -4  23   38.30    5.63
   2   4 -23   34.64    4.95
  -2   4  23   29.53    3.95
  -2  -4 -23   36.83    4.51
  -2   4  22   42.32    4.45
  -2  -4 -22   42.55    4.74
   2  -4  22   31.87    4.75
   2   4 -22   45.54    5.45
   2  -4  21  294.44   13.69
   2   4 -21  297.40   13.24
  -2  -4 -21  316.98   11.79
  -2   4  21  321.91   11.66
   2  -4  20  134.66    8.97
   2   4 -20  132.50    8.79
  -2   4  20  135.81    7.34
  -2  -4 -20  130.87    7.60
   2  -4  19   61.23    6.06
  -2   4  19   56.55    4.63
  -2  -4 -19   52.83    4.61
   2   4 -19   51.89    5.46
   2  -4  18  124.10    8.25
  -2   4  18  125.58    6.51
   2   4 -18  120.48    7.89
  -2  -4 -18  127.77    6.99
   2  -4  17  322.04   12.67
  -2   4  17  341.54   10.32
  -2  -4 -17  353.33   11.07
   2  -4  16  142.41    8.30
  -2  -4 -16  150.19    7.27
   2   4 -16  150.62    8.33
  -2   4  16  167.57    6.89
  -2   4  15   28.01    2.65
  -2  -4 -15   29.47    3.32
   2  -4  15   19.40    3.11
   2   4 -15   28.99    3.98
  -2   4  14   63.64    3.87
   2  -4  14   51.01    4.58
  -2  -4 -14   58.99    4.30
   2   4 -14   57.36    4.92
  -2   4  13  121.59    5.01
   2  -4  13  124.35    6.98
  -2  -4 -13  111.08    5.71
   2  -4  12  240.24    9.27
   2   4 -12  247.10    9.63
  -2   4  11  582.10    9.61
   2  -4  11  578.83   13.87
   2   4 -11  575.07   14.35
   2  -4  10   27.87    2.94
  -2   4  10   27.56    1.96
   2   4 -10   22.77    2.78
   2  -4   9  546.41   12.41
  -2   4   9  569.89    7.97
   2   4  -9  557.07   13.43
   2  -4   8  183.00    6.91
  -2   4   8  184.38    4.01
   2   4  -8  180.50    7.57
   2   4  -7  135.28    6.27
  -2   4   7  130.19    2.93
   2  -4   7  121.28    5.41
   2  -4   6  540.75   10.72
   2   4  -6  529.26   12.00
   2  -4   5   86.21    4.05
   2   4  -5   89.38    4.85
   2  -4   4  302.78    7.13
  -2  -4  -4  276.76    6.93
   2   4  -4  296.16    8.65
   2   4  -3   51.60    3.54
   2  -4   3   44.56    2.64
  -2  -4  -3   49.45    2.91
   2   4  -2  336.80    8.55
   2  -4   2  341.46    6.51
  -2  -4  -2  324.37    7.58
   2  -4   1 2023.74   14.40
  -2  -4  -1 1966.00   18.96
   2   4  -1 1996.99   20.58
   2   4   0  212.29    6.66
   2  -4   0  208.43    4.11
  -2   4   0  208.18    3.84
   2   4   1 2023.24   19.80
   2  -4  -1 2036.51   10.81
  -2   4  -1 2021.80   13.58
   2   4   2  335.24    8.07
  -2  -4   2  330.31    8.47
  -2  -4   3   52.83    3.56
  -2   4  -3   47.17    2.59
   2   4   3   51.34    3.14
  -2  -4   4  308.07    8.64
   2   4   4  288.06    7.38
  -2   4  -4  295.33    6.74
   2   4   5   84.74    4.07
  -2  -4   5   82.11    4.65
  -2   4  -5   82.31    3.91
   2   4   6  537.11   10.17
  -2   4  -6  541.57   10.32
  -2  -4   6  547.26   12.27
  -2   4  -7  121.08    5.17
   2   4   7  134.50    5.19
   2  -4  -7  134.04    2.64
   2   4   7  134.33    5.11
  -2  -4   7  137.37    6.40
   2  -4  -8  173.08    3.49
   2   4   8  179.34    6.07
   2   4   8  170.65    5.97
  -2  -4   8  173.53    7.27
  -2   4  -8  178.16    6.52
   2  -4  -9  590.25    7.25
  -2   4  -9  575.31   12.25
   2   4   9  556.40   11.20
   2  -4 -10   25.08    1.71
  -2   4 -10   24.46    2.72
   2   4  10   25.64    2.47
  -2  -4  10   21.47    2.88
   2  -4 -11  588.72    8.75
  -2  -4  11  603.79   14.84
   2   4  11  578.49   12.00
  -2   4 -11  564.98   13.12
   2   4  12  239.67    8.00
  -2  -4  12  240.07    9.71
  -2   4 -12  240.40    9.01
   2  -4 -12  248.93    6.17
   2   4  13  109.83    5.76
   2  -4 -13  117.08    4.52
  -2   4 -13  114.27    6.44
  -2  -4  13  117.26    7.12
  -2  -4  14   63.37    5.52
  -2   4 -14   65.77    5.09
   2   4  14   55.63    4.15
   2  -4 -14   55.34    3.31
  -2  -4  15   32.14    3.91
  -2   4 -15   24.78    3.28
   2   4  15   26.06    3.17
   2  -4 -15   26.39    2.56
   2  -4 -16  159.60    6.13
  -2  -4  16  153.76    8.75
  -2   4 -16  157.71    8.21
   2   4  16  156.52    7.54
  -2  -4  17  321.75   12.81
   2  -4 -17  345.61    9.46
   2   4  17  347.43   11.54
  -2   4 -17  351.19   12.62
  -2  -4  18  134.28    8.66
   2  -4 -18  126.55    5.99
   2   4  18  127.76    7.28
  -2   4 -18  125.49    7.77
  -2  -4  19   52.83    5.56
   2   4  19   56.05    5.01
   2  -4 -19   56.07    4.23
  -2   4 -19   54.81    5.46
  -2  -4  20  130.57    9.07
   2  -4 -20  131.06    6.53
  -2   4 -20  113.64    7.74
   2   4  20  142.69    8.24
   2  -4 -21  298.75   10.32
  -2   4 -21  312.70   13.15
  -2  -4  21  327.69   14.46
   2   4  21  320.95   12.59
   2   4  22   54.14    5.56
  -2   4 -22   50.94    5.58
   2  -4 -22   43.16    4.21
  -2  -4  22   52.92    6.20
   2   4  23   38.43    5.09
   2  -4 -23   32.83    3.79
  -2  -4  23   30.15    4.84
  -2   4 -23   28.92    4.52
   2   4  24   56.21    5.97
  -2  -4  24   52.15    6.65
  -2   4 -24   52.69    6.16
   2  -4 -24   43.27    4.55
   2   4  25   96.26    7.93
   2  -4 -25   94.16    6.65
  -2  -4  25  109.48    9.26
  -2   4 -25   81.45    7.66
   2   4  26  122.39    9.03
  -2  -4  26  128.10   10.63
   2  -4 -26  113.28    7.45
   2  -4 -27   32.84    4.39
   2   4  27   47.85    6.25
  -2  -4  27   32.05    5.80
  -2  -4  28    5.44    3.78
   2  -4 -28    6.56    2.41
  -2  -4  29   35.75    6.14
   2   4  29   35.05    5.88
   2  -4 -29   32.58    4.66
   2   4  30   90.80    9.08
   2  -4 -30   84.57    7.60
   2   4  31   -0.60    3.37
  -2   5  31    9.75    3.49
  -2   5  30   28.62    4.98
  -2   5  29   -0.14    2.17
  -2   5  28   12.74    3.55
  -2  -5 -27    2.19    2.09
   2  -5  27    5.92    3.18
  -2   5  27    3.98    2.45
  -2   5  26   19.08    3.64
   2  -5  26   17.18    4.50
  -2  -5 -26   23.20    4.21
   2  -5  25   84.61    8.34
  -2   5  25   75.20    6.40
  -2  -5 -25   85.05    6.87
   2   5 -25   60.19    6.79
   2  -5  24   68.28    7.44
  -2   5  24   72.09    6.14
   2   5 -24   70.69    7.04
  -2  -5 -24   75.45    6.31
  -2   5  23   73.04    6.05
   2  -5  23   83.61    8.09
  -2  -5 -23   75.39    6.11
   2   5 -23   92.27    7.95
  -2   5  22   43.03    4.49
   2   5 -22   48.94    5.87
  -2  -5 -22   33.95    4.51
   2  -5  22   45.02    5.71
   2   5 -21    5.36    2.24
  -2  -5 -21   11.65    2.83
   2  -5  21   10.51    2.96
  -2   5  21    4.63    1.51
   2  -5  20   43.21    5.32
  -2   5  20   44.16    4.25
  -2  -5 -20   42.79    4.54
   2   5 -20   47.05    5.46
  -2   5  19   29.46    3.36
   2   5 -19   29.89    4.40
   2  -5  19   27.71    4.18
  -2  -5 -19   21.36    3.22
   2   5 -18   72.24    6.30
  -2   5  18   66.57    4.66
   2  -5  18   58.59    5.70
   2  -5  17   -0.12    1.26
  -2   5  17    1.65    1.14
  -2   5  16  402.43   10.34
   2   5 -16  417.82   14.38
  -2   5  15   38.53    3.10
   2   5 -15   28.71    3.82
   2  -5  15   31.14    3.83
  -2   5  14   63.84    3.70
   2   5 -14   57.87    5.28
   2  -5  14   67.78    5.57
  -2   5  13   88.05    4.14
   2   5 -13   95.77    6.44
   2  -5  13   87.96    6.10
   2   5 -12  182.15    8.67
  -2   5  12  170.31    5.32
   2  -5  12  159.94    7.89
   2  -5  11  270.25    9.91
  -2   5  11  288.05    6.37
   2   5 -11  279.96   10.53
  -2   5  10  671.70    8.86
   2  -5  10  638.95   14.75
  -2   5   9  289.28    5.22
   2  -5   9  265.00    9.08
   2   5  -9  282.48   10.06
  -2   5   8  343.11    4.94
  -2   5   8  344.56    4.59
   2  -5   8  361.96   10.28
   2   5  -8  345.54   10.82
   2  -5   7 1575.99   20.28
   2   5  -7 1576.17   22.49
   2  -5   6  628.32   12.26
   2   5  -6  637.98   14.01
   2   5  -5   51.39    3.92
   2  -5   5   46.37    3.23
   2  -5   4  983.83   13.86
   2   5  -4  997.89   16.69
  -2  -5  -4  963.67   13.70
   2  -5   3   56.91    3.16
  -2  -5  -3   60.47    3.46
   2   5  -3   61.61    4.21
   2   5  -2  137.76    5.98
  -2   5   2  126.09    2.51
  -2  -5  -2  132.90    5.29
   2  -5   2  141.81    4.60
  -2   5   1  240.24    4.09
  -2  -5  -1  237.88    7.12
   2  -5   1  243.25    5.53
   2   5  -1  238.51    7.64
  -2   5   0  234.28    4.59
   2   5   0  238.42    7.50
  -2  -5   0  247.46    7.46
   2  -5   0  249.07    5.11
  -2   5  -1  236.09    5.11
  -2  -5   1  230.71    7.39
   2   5   1  236.10    7.47
  -2  -5   2  134.62    5.71
   2   5   2  131.19    5.41
   2  -5  -2  127.05    2.63
  -2   5  -2  133.81    4.19
  -2  -5   3   59.22    4.05
   2   5   3   55.01    3.54
  -2   5  -3   49.63    2.83
   2   5   4  955.78   14.37
  -2  -5   4  958.24   16.11
  -2   5  -4  952.25   12.95
   2   5   5   52.59    3.42
  -2  -5   5   48.45    3.90
  -2   5  -5   55.04    3.34
   2   5   6  642.42   11.95
  -2  -5   6  638.43   13.93
   2   5   7 1619.08   18.90
   2   5   7 1653.23   18.49
  -2  -5   7 1572.94   22.58
  -2   5  -7 1531.66   19.10
  -2  -5   8  350.83   10.97
  -2   5  -8  376.84    9.78
   2   5   8  384.07    9.15
   2   5   8  367.23    9.17
   2   5   9  301.05    8.41
  -2   5  -9  287.18    8.88
  -2  -5   9  271.01    9.91
   2   5   9  277.04    7.99
   2   5  10  694.43   12.99
   2   5  10  682.13   12.86
  -2  -5  10  692.57   16.32
  -2   5 -10  680.74   14.33
   2  -5 -10  697.69    8.21
   2   5  11  254.62    8.25
   2  -5 -11  269.77    5.61
  -2  -5  11  268.54   10.40
  -2   5 -11  279.88    9.53
  -2  -5  12  165.53    8.40
  -2   5 -12  168.91    7.67
   2   5  12  179.66    7.02
   2  -5 -12  168.09    4.85
   2  -5 -13   92.89    3.85
   2   5  13   92.78    5.21
  -2   5 -13   85.95    5.71
  -2  -5  13   87.45    6.22
   2   5  14   60.26    4.52
  -2  -5  14   72.11    5.93
   2  -5 -14   63.72    3.38
  -2   5 -14   56.03    4.76
  -2   5 -15   29.82    3.57
   2  -5 -15   32.37    2.57
  -2  -5  15   29.49    4.14
   2   5  15   37.22    3.67
   2   5  16  387.30   11.92
   2  -5 -16  414.80    9.47
  -2  -5  16  410.88   14.82
  -2   5 -16  389.37   13.27
  -2   5 -17   -0.24    1.24
   2  -5 -17    0.95    0.82
  -2  -5  17   -0.39    1.49
   2   5  17   -0.62    1.12
  -2  -5  18   65.18    6.38
   2   5  18   60.67    5.09
  -2   5 -18   60.43    5.68
   2  -5 -18   63.72    4.12
  -2  -5  19   28.16    4.32
   2  -5 -19   27.86    2.91
   2   5  19   25.22    3.76
  -2   5 -19   34.73    4.49
   2  -5 -20   44.43    3.82
  -2  -5  20   39.78    5.29
  -2   5 -20   55.58    5.76
   2   5  20   46.25    4.67
   2  -5 -21    5.54    1.68
  -2   5 -21   11.63    3.15
  -2  -5  21   11.56    3.15
   2   5  21   10.54    2.52
  -2  -5  22   46.51    6.04
   2  -5 -22   40.77    3.89
  -2   5 -22   47.64    5.68
   2   5  22   41.36    4.75
   2   5  23   80.94    6.76
   2  -5 -23   74.00    5.38
  -2   5 -23   72.58    7.00
  -2  -5  23   77.25    7.93
  -2   5 -24   66.22    6.71
   2  -5 -24   71.75    5.62
  -2  -5  24   60.71    7.44
   2   5  24   77.08    6.78
   2   5  25   82.87    7.36
   2  -5 -25   75.54    5.75
  -2  -5  25   97.56    8.99
   2   5  26   18.87    3.97
   2  -5 -26   22.26    3.54
  -2  -5  26   20.52    5.07
   2   5  27    2.42    2.19
   2  -5 -27    2.26    1.60
   2  -5 -28   13.70    3.08
   2   5  28    9.52    3.07
  -2  -5  28   19.68    5.25
   2   5  29   -2.44    2.89
   2  -5 -29    1.60    2.24
   2   5  30   24.53    5.44
   2   5  31   10.40    4.18
  -2   6  30    3.53    2.89
  -2   6  29   27.78    4.67
  -2   6  28    6.93    2.94
  -2   6  27   58.55    5.97
   2  -6  27   52.05    7.25
  -2   6  26   31.27    4.49
   2  -6  26   33.67    5.84
   2  -6  25   31.55    5.46
   2  -6  24    3.53    2.84
  -2   6  24    7.33    2.58
   2   6 -24    0.54    2.07
   2   6 -23   34.92    5.23
  -2   6  23   37.37    4.23
   2  -6  23   34.89    5.44
   2   6 -22   54.38    6.33
   2  -6  22   48.23    6.25
  -2   6  22   59.93    5.16
   2   6 -21  147.09    9.85
   2  -6  21  131.91    9.88
  -2   6  21  139.40    7.35
   2   6 -20   10.91    3.19
  -2   6  20    8.20    2.03
   2  -6  20    6.63    2.83
  -2   6  19   90.78    5.42
   2  -6  19   86.90    7.49
   2   6 -19   91.11    7.55
   2   6 -18    3.33    1.97
  -2   6  18   -0.24    0.97
   2  -6  18   -1.42    2.07
   2   6 -17   45.59    5.05
  -2   6  17   43.55    3.51
   2  -6  17   38.59    4.65
   2   6 -16  246.31   11.51
  -2   6  16  245.93    7.80
   2  -6  16  246.32   11.40
   2   6 -15  238.87   11.12
  -2   6  15  231.06    7.18
   2  -6  15  229.12   10.75
  -2   6  14  176.00    5.97
   2  -6  14  161.44    8.76
  -2   6  13   47.55    2.93
   2   6 -13   53.50    5.13
   2  -6  13   48.35    4.67
   2   6 -12   68.38    5.57
  -2   6  12   66.21    3.15
   2  -6  12   56.12    4.87
  -2   6  11    7.34    1.04
   2   6 -11    3.57    1.53
   2  -6  11    4.50    1.51
  -2   6  11    3.66    0.64
  -2   6  10   99.67    3.19
   2   6 -10   92.72    6.12
   2  -6  10   97.72    5.98
  -2   6  10   96.01    2.97
  -2   6   9  136.38    3.31
   2  -6   9  142.53    7.02
  -2   6   9  139.11    3.42
   2   6  -9  148.29    7.71
   2  -6   8  229.39    8.56
  -2   6   8  181.28    3.42
  -2   6   8  201.04    3.51
   2   6  -8  233.34    9.38
   2  -6   7  438.24   11.29
   2   6  -7  473.73   13.05
   2  -6   6  414.43   10.55
   2   6  -6  418.98   11.95
  -2  -6  -5   40.11    2.96
   2  -6   5   37.45    3.03
   2   6  -5   37.07    3.66
   2   6  -4 1771.20   23.65
  -2  -6  -4 1753.59   19.60
  -2   6   3  186.49    3.30
  -2  -6  -3  186.49    6.51
   2  -6   3  189.74    6.16
   2   6  -3  181.10    7.42
  -2   6   2  324.01    4.96
   2   6  -2  308.78    9.56
  -2  -6  -2  307.78    8.52
   2  -6   2  317.23    7.49
  -2   6   1  429.76    6.44
   2   6  -1  405.19   10.66
  -2  -6  -1  399.08    9.80
   2  -6   1  401.65    7.73
   2   6   0  764.15   14.42
  -2   6   0  754.27    9.31
   2  -6   0  788.96   10.06
  -2  -6   0  755.65   13.89
   2   6   1  405.43   10.34
   2  -6  -1  417.29    6.72
  -2   6  -1  415.63    7.50
  -2  -6   1  408.32   10.40
  -2  -6   2  327.03    9.50
   2  -6  -2  310.96    5.03
  -2   6  -3  178.89    5.61
   2  -6  -3  163.15    3.05
  -2  -6   3  173.42    7.13
   2   6   3  185.21    6.86
   2   6   4 1849.72   21.29
  -2  -6   4 1822.66   23.56
  -2   6  -4 1802.39   18.82
  -2  -6   5   37.85    3.65
  -2   6  -5   42.81    3.17
   2   6   5   43.58    3.28
  -2  -6   6  397.52   11.64
   2   6   6  414.12   10.09
  -2   6  -6  408.31    9.95
  -2   6  -7  460.86   10.95
  -2  -6   7  439.94   12.52
   2   6   8  215.41    7.21
  -2   6  -8  214.50    7.77
  -2  -6   8  215.46    9.11
   2   6   8  236.10    7.79
  -2   6  -9  151.18    6.79
   2   6   9  144.05    6.08
  -2  -6   9  153.90    7.84
   2   6   9  138.93    5.95
   2   6  10   93.79    5.06
   2   6  10   97.05    5.03
  -2   6 -10  102.43    5.88
  -2  -6  10  101.73    6.48
  -2  -6  11    6.01    1.90
   2   6  11    8.69    1.79
  -2   6 -11    3.61    1.31
   2   6  11    4.53    1.31
   2   6  12   63.68    4.27
  -2  -6  12   65.53    5.49
  -2   6 -12   54.59    4.59
   2   6  12   58.97    4.11
   2   6  13   48.27    3.86
  -2   6 -13   50.36    4.54
   2   6  13   50.37    3.95
  -2  -6  13   49.18    4.91
   2   6  14  165.04    7.23
  -2   6 -14  180.64    8.75
  -2  -6  14  163.67    9.22
   2   6  14  171.16    7.43
  -2  -6  15  213.55   10.65
  -2   6 -15  226.84   10.03
   2   6  15  223.45    8.70
   2  -6 -15  219.68    6.33
   2   6  16  237.67    9.36
   2  -6 -16  239.55    6.97
  -2   6 -16  253.59   10.93
  -2  -6  17   48.60    5.57
   2   6  17   40.71    4.02
   2  -6 -17   44.90    3.30
  -2   6 -17   45.43    4.94
  -2   6 -18    0.32    1.36
   2   6  18    1.35    1.60
   2  -6 -18    0.02    0.86
  -2  -6  18   -1.37    1.55
  -2  -6  19   91.13    7.88
  -2   6 -19   86.71    7.04
   2   6  19   81.79    6.08
   2  -6 -19   89.85    4.89
   2  -6 -20    6.00    1.63
  -2   6 -20    6.29    2.13
  -2  -6  20   10.39    3.09
   2   6  20    7.64    1.98
   2   6  21  151.63    8.59
   2  -6 -21  144.38    6.71
  -2   6 -21  137.60    9.32
  -2  -6  21  150.83   10.41
   2   6  22   56.88    5.56
  -2  -6  22   42.53    5.81
  -2   6 -22   59.20    6.42
   2  -6 -22   51.00    4.31
   2   6  23   34.98    4.73
  -2   6 -23   38.60    5.32
   2  -6 -23   35.15    3.75
  -2  -6  23   44.59    6.23
  -2  -6  24    2.71    2.65
   2   6  24    1.13    1.52
   2  -6 -24    3.06    1.45
   2   6  25   16.96    3.75
   2  -6 -25   20.52    3.18
  -2  -6  25   21.28    4.88
   2   6  26   41.50    5.45
  -2  -6  26   26.21    4.98
   2  -6 -26   36.28    4.16
   2   6  27   57.01    6.60
   2  -6 -27   58.21    5.37
  -2  -6  27   49.45    6.92
   2   6  28    4.93    2.88
   2  -6 -28    6.11    2.58
   2   6  29   33.39    5.67
   2   6  30   12.67    3.90
  -2   7  28   37.46    5.24
  -2   7  27   39.51    4.88
  -2   7  26   60.07    5.86
   2  -7  26   38.10    6.28
   2  -7  25    0.04    2.42
  -2   7  24   41.58    4.44
   2  -7  24   43.88    6.27
   2   7 -23   33.35    5.83
  -2   7  23   41.84    4.38
   2  -7  23   33.22    5.38
  -2   7  22   36.43    3.87
   2  -7  22   39.30    5.99
   2   7 -22   30.86    5.05
  -2   7  21   76.60    5.44
   2  -7  21   74.81    7.60
   2   7 -21   79.28    7.73
   2   7 -20   20.11    4.08
  -2   7  20   20.13    2.63
   2  -7  20   16.51    3.75
  -2   7  19   32.62    3.25
   2   7 -19   38.09    5.18
   2  -7  19   31.51    4.84
   2  -7  18    4.04    2.23
  -2   7  18    2.78    1.29
   2   7 -18    5.17    2.72
  -2   7  17   58.73    3.95
   2  -7  17   54.21    5.90
   2   7 -17   47.29    5.48
   2   7 -16  121.05    8.37
  -2   7  16  120.68    5.28
   2  -7  16   99.93    7.51
  -2   7  15   97.56    4.52
   2   7 -15   86.48    7.03
   2  -7  15   95.18    7.09
   2  -7  14   94.31    6.93
  -2   7  14   97.29    3.84
  -2   7  14  102.81    4.35
   2   7 -14   91.16    7.12
  -2   7  13  105.57    4.09
   2   7 -13  101.07    7.16
   2  -7  13  112.35    7.32
  -2   7  13  110.37    3.89
   2   7 -12   75.50    6.13
  -2   7  12   66.81    2.86
   2  -7  12   66.18    5.40
  -2   7  12   71.95    3.13
   2   7 -11  215.49   10.12
  -2   7  11  214.74    4.92
   2  -7  11  200.87    9.18
  -2   7  11  189.73    4.50
  -2   7  10  218.13    4.50
   2   7 -10  231.18   10.16
   2  -7  10  215.09    9.22
  -2   7   9  165.67    3.47
   2   7  -9  167.16    8.51
   2  -7   9  159.05    7.67
  -2   7   8  167.66    3.11
   2  -7   8  177.55    7.82
   2   7  -8  186.25    8.82
  -2   7   7  257.16    3.88
   2  -7   7  359.09   10.70
   2   7  -7  365.42   11.99
  -2   7   7  271.07    3.64
  -2   7   6    0.11    0.19
  -2   7   6    0.08    0.17
   2  -7   6    0.49    0.87
   2   7  -6    0.34    1.00
   2  -7   5  566.81   12.44
  -2  -7  -5  560.44   11.68
   2   7  -5  573.93   14.53
  -2   7   5  545.74    5.71
   2  -7   4   31.22    2.90
   2   7  -4   31.93    3.49
  -2  -7  -4   32.51    2.89
  -2   7   4   31.83    1.58
  -2   7   3   90.19    2.83
   2   7  -3   90.10    5.61
  -2  -7  -3   92.72    4.90
   2  -7   3   93.83    4.64
  -2   7   2  490.68    7.20
   2   7  -2  491.33   12.63
  -2  -7  -2  476.15   11.24
   2  -7   2  495.24    9.96
   2  -7   1   74.09    3.69
  -2   7   1   84.50    3.23
  -2  -7  -1   77.96    4.67
   2   7  -1   84.54    5.27
  -2   7   0   -0.27    0.63
   2   7   0   -0.62    0.94
   2  -7   0   -0.11    0.60
  -2  -7   0    0.41    0.79
  -2   7  -1   72.67    3.47
   2   7   1   68.31    4.52
   2  -7  -1   74.38    3.16
  -2  -7   1   76.48    4.81
  -2   7  -2  486.97    9.41
   2   7   2  483.46   11.81
   2  -7  -2  494.95    7.24
  -2  -7   2  478.36   12.10
  -2  -7   3  100.80    5.81
   2  -7  -3   96.22    2.81
   2   7   3   98.00    5.38
  -2   7  -3   91.94    4.39
  -2   7  -4   33.09    2.74
   2   7   4   28.69    2.81
  -2  -7   4   33.64    3.52
   2   7   5  579.49   12.64
  -2  -7   5  578.63   14.40
  -2   7  -5  578.35   11.92
  -2   7  -6    1.16    0.93
   2   7   6    0.51    0.66
  -2  -7   6    0.38    1.07
  -2   7  -7  342.52    9.80
  -2  -7   7  359.01   11.93
   2   7   7  360.80   10.07
  -2   7  -8  173.93    7.33
  -2  -7   8  171.32    8.38
   2   7   8  169.44    6.71
   2   7   8  175.01    7.04
  -2  -7   9  173.84    8.83
   2   7   9  178.66    6.90
   2   7   9  172.61    7.09
  -2   7  -9  194.42    8.03
  -2   7 -10  234.35    9.06
   2   7  10  224.20    8.18
  -2  -7  10  218.50   10.05
   2   7  10  231.95    8.04
   2   7  11  221.23    7.91
  -2  -7  11  218.79   10.34
   2   7  11  194.34    7.69
  -2   7 -11  211.83    8.91
   2   7  12   74.87    4.87
   2   7  12   71.44    4.63
  -2   7 -12   66.81    5.15
  -2  -7  12   71.67    6.11
   2   7  13  105.92    5.87
   2   7  13  105.71    5.86
  -2  -7  13  106.80    7.61
  -2   7 -13  110.36    6.85
   2   7  14   86.01    5.44
   2   7  14   92.55    5.64
  -2  -7  14  104.39    7.59
  -2   7 -14   87.80    6.26
   2   7  15   83.60    5.41
  -2   7 -15   95.85    6.78
   2   7  15   98.11    5.97
  -2  -7  15   98.17    7.64
   2   7  16  121.80    6.63
  -2  -7  16  117.56    8.45
   2   7  16  111.77    6.40
  -2   7 -16   96.95    7.05
   2   7  17   62.23    4.93
  -2  -7  17   53.97    6.05
   2   7  17   51.09    4.46
  -2   7 -17   54.78    5.39
  -2  -7  18    0.12    1.73
  -2   7 -18   -0.01    1.44
   2   7  18    6.46    1.90
   2   7  18    7.17    2.23
   2   7  19   27.94    3.44
   2   7  19   34.46    4.00
  -2  -7  19   26.07    4.38
  -2   7 -19   34.18    4.64
  -2  -7  20   27.11    4.96
  -2   7 -20   17.25    3.33
   2   7  20   18.69    3.06
  -2  -7  21   55.51    6.67
   2   7  21   72.16    6.06
  -2   7 -21   65.42    6.64
   2   7  22   33.14    4.44
  -2  -7  22   26.06    5.18
  -2   7 -22   30.30    4.57
  -2  -7  23   41.90    6.26
   2   7  23   39.94    4.95
  -2   7 -23   38.52    5.31
  -2  -7  24   38.37    6.17
   2   7  24   38.32    4.94
   2   7  25   -1.47    2.45
  -2  -7  25    2.30    2.84
   2   7  26   54.26    6.22
  -2  -7  26   58.12    7.70
   2   7  27   50.26    6.29
   2   7  28   49.78    6.30
   2   7  29   20.18    4.46
  -2   8  27   29.22    4.35
  -2   8  26   28.97    4.07
   2  -8  25   26.44    5.87
   2  -8  24   28.13    5.42
  -2   8  24   29.20    3.74
   2  -8  23   73.01    8.04
  -2   8  23   72.86    5.48
   2  -8  22   10.21    3.06
  -2   8  22    9.52    2.20
   2   8 -21   -1.18    1.87
   2  -8  21    2.78    2.40
  -2   8  21   -1.99    1.19
  -2   8  20   10.07    1.83
   2   8 -20   11.33    3.54
   2  -8  20   11.93    3.60
  -2   8  20   14.87    2.08
   2   8 -19   56.70    6.67
  -2   8  19   51.98    3.91
  -2   8  19   51.57    3.53
   2  -8  19   52.35    6.06
   2   8 -18   38.45    5.18
  -2   8  18   32.80    2.75
  -2   8  18   33.39    3.01
   2  -8  18   30.13    4.56
   2   8 -17  114.54    8.56
  -2   8  17  103.08    5.00
  -2   8  17  102.26    4.59
   2  -8  17  104.33    8.07
  -2   8  16   12.89    1.60
  -2   8  16   10.95    1.72
   2  -8  16    8.93    2.67
   2   8 -16   10.39    2.84
  -2   8  15   20.81    2.17
   2   8 -15   16.96    3.59
  -2   8  15   16.81    1.71
   2  -8  15   14.18    3.09
  -2   8  14   62.64    3.27
   2  -8  14   65.52    5.98
   2   8 -14   66.05    6.22
  -2   8  14   60.33    3.04
  -2   8  13   25.48    1.97
  -2   8  13   23.96    1.82
   2  -8  13   24.88    3.85
   2   8 -13   22.83    3.73
   2  -8  12   62.17    5.52
  -2   8  12   53.09    2.62
   2   8 -12   59.75    5.51
  -2   8  12   62.25    2.79
  -2   8  11  439.96    6.74
   2   8 -11  459.58   15.14
   2  -8  11  424.85   13.83
   2   8 -10  107.36    7.25
   2  -8  10  123.90    7.24
  -2   8  10  114.66    3.13
   2   8  -9   16.24    3.03
   2  -8   9   18.60    2.88
  -2   8   9   11.28    1.02
   2   8  -8   45.61    4.67
   2  -8   8   44.56    4.00
  -2   8   8   39.50    1.73
  -2   8   8   34.45    1.47
   2  -8   7   26.93    3.23
  -2   8   7   22.97    1.19
  -2   8   7   27.26    1.46
  -2   8   6  147.66    3.36
   2   8  -6  138.51    7.59
   2  -8   6  153.26    7.11
  -2   8   5  265.92    4.76
   2  -8   5  255.96    8.88
  -2   8   5  237.04    4.07
  -2  -8  -5  247.72    8.08
   2  -8   4  201.68    7.56
   2   8  -4  221.71    9.31
  -2   8   4  205.42    4.48
  -2  -8  -4  207.42    7.59
  -2   8   3   20.36    1.55
   2  -8   3   17.36    2.21
  -2  -8  -3   19.13    2.46
   2   8  -2   96.38    6.02
  -2   8   2   92.56    3.51
  -2  -8  -2  105.19    5.63
   2  -8   2   87.16    4.49
   2  -8   1  574.15   10.97
  -2   8   1  571.68    9.30
  -2  -8  -1  580.33   13.22
   2   8  -1  555.85   13.99
  -2  -8   0  245.07    8.97
  -2   8   0  240.01    6.37
   2  -8   0  250.38    6.73
   2   8   0  258.73    9.48
  -2   8  -1  587.20   10.52
   2   8   1  587.92   13.99
  -2  -8   1  588.14   13.94
   2  -8  -1  611.36    9.77
   2   8   2   88.08    5.44
  -2   8  -2   88.21    4.35
  -2  -8   2   81.34    5.33
   2  -8  -2   86.74    3.37
  -2   8  -3   19.87    2.11
   2  -8  -3   17.88    1.41
   2   8   3   20.23    2.64
  -2  -8   3   16.86    2.51
   2   8   4  216.68    8.34
  -2  -8   4  224.58    9.32
  -2   8  -4  210.03    7.24
   2  -8  -4  206.88    4.16
  -2  -8   5  263.52   10.24
  -2   8  -5  255.83    8.36
   2   8   5  248.38    8.91
  -2   8  -6  145.99    6.54
  -2  -8   6  153.80    8.00
   2   8   6  147.23    6.77
  -2  -8   7   29.15    3.60
   2   8   7   29.54    3.11
  -2   8  -7   34.04    3.38
  -2  -8   8   52.01    4.92
   2   8   8   47.87    3.86
  -2   8  -8   51.26    4.25
  -2   8  -9   10.51    2.01
  -2  -8   9    7.29    2.03
   2   8   9   12.71    2.21
  -2   8 -10  112.06    6.51
  -2  -8  10  109.76    7.47
   2   8  10  113.80    6.14
   2   8  10  122.89    6.08
  -2   8 -11  442.07   13.32
   2   8  11  433.71   11.90
  -2  -8  11  456.42   15.36
   2   8  11  452.08   11.57
  -2   8 -12   59.79    5.09
   2   8  12   60.95    4.58
  -2  -8  12   53.93    5.68
   2   8  12   60.08    4.56
  -2  -8  13   21.04    3.56
   2   8  13   25.86    3.19
   2   8  13   27.54    3.12
  -2   8 -13   25.84    3.64
   2   8  14   63.68    4.77
  -2   8 -14   66.82    5.58
  -2  -8  14   71.78    6.59
   2   8  14   69.57    5.17
   2   8  15   18.77    2.75
  -2  -8  15   17.63    3.30
   2   8  15   19.72    2.96
  -2   8 -15   20.96    3.26
   2   8  16   10.17    2.24
   2   8  16    7.63    2.13
  -2  -8  16   12.83    3.05
  -2   8 -16   11.83    2.82
   2   8  17  104.43    6.45
  -2   8 -17  107.56    7.76
   2   8  17  104.06    6.58
  -2  -8  17  117.99    8.89
   2   8  18   28.67    3.48
  -2   8 -18   23.84    3.68
  -2  -8  18   26.17    4.57
   2   8  18   28.59    3.67
  -2   8 -19   56.64    6.03
  -2  -8  19   56.78    6.65
   2   8  19   48.32    4.66
   2   8  19   63.61    5.44
  -2   8 -20   11.93    3.56
  -2  -8  20   13.06    3.65
   2   8  20   10.30    2.39
   2   8  20   12.65    2.71
   2   8  21    1.37    1.66
  -2  -8  21    0.50    1.99
  -2   8 -21    0.32    2.07
   2   8  21    1.22    1.50
  -2   8 -22    2.51    2.06
  -2  -8  22    7.33    2.90
   2   8  22   10.41    2.62
   2   8  22    9.46    2.49
   2   8  23   74.72    6.56
   2   8  23   70.54    6.05
   2   8  24   25.88    4.36
   2   8  24   21.72    3.59
   2   8  25   22.93    3.96
  -2  -8  25   32.84    6.11
   2   8  25   37.19    5.17
   2   8  26   30.06    4.40
   2   8  27   19.06    3.81
   2   8  27   24.39    4.46
   2   8  28   46.48    6.18
   2   8  29   -2.64    3.10
   2  -9  24   47.26    6.90
  -2   9  24   50.56    4.13
  -2   9  24   62.12    4.95
  -2   9  23    0.21    1.25
  -2   9  23   -1.22    1.33
  -2   9  22   53.28    4.35
   2  -9  22   51.08    6.61
  -2   9  22   51.66    3.82
  -2   9  21   23.85    2.61
   2  -9  21   17.51    4.13
   2   9 -20   22.72    4.54
  -2   9  20   26.06    2.97
  -2   9  20   25.27    2.70
   2  -9  20   25.31    4.69
   2   9 -19   96.10    8.65
  -2   9  19   91.27    4.91
   2  -9  19   92.00    8.22
  -2   9  19   87.65    4.58
  -2   9  18   10.52    1.59
   2   9 -18   16.80    3.88
  -2   9  18   16.07    2.21
   2  -9  18    8.54    3.14
   2   9 -17    5.34    2.75
   2  -9  17    6.63    1.98
  -2   9  17    7.90    1.33
  -2   9  17    8.06    1.47
   2   9 -16   42.10    5.44
  -2   9  16   46.96    3.03
  -2   9  16   35.72    2.55
   2  -9  16   37.48    4.98
  -2   9  15  119.08    4.50
   2   9 -15  119.79    8.72
   2  -9  15  112.56    8.34
  -2   9  15  100.80    4.15
  -2   9  14    0.70    0.52
   2   9 -14    1.05    1.62
   2  -9  14    1.14    1.45
  -2   9  14    2.83    0.81
   2   9 -13   58.06    5.86
  -2   9  13   42.43    2.42
   2  -9  13   61.15    5.83
  -2   9  12   78.99    3.09
   2   9 -12   94.67    7.38
   2  -9  12   92.76    6.89
  -2   9  12  100.95    3.40
   2   9 -11  129.98    8.40
   2  -9  11  133.36    8.07
  -2   9  10  342.67    5.28
   2  -9  10  341.34   12.54
  -2   9   9  228.36    4.44
   2   9  -9  281.02   11.97
  -2   9   9  215.43    4.07
   2  -9   9  258.85   10.63
  -2   9   8  442.00    6.15
   2   9  -8  490.89   15.41
   2  -9   8  486.34   14.14
   2   9  -7   65.28    5.57
   2  -9   7   70.68    5.21
  -2   9   7   70.73    2.55
  -2   9   7   55.72    2.06
   2   9  -6  132.99    7.79
  -2   9   6  143.05    3.75
   2  -9   6  149.01    7.29
  -2   9   5  284.80    5.60
   2  -9   5  274.84    9.58
  -2  -9  -5  260.99    8.75
   2   9  -5  271.07   10.93
  -2  -9  -4   55.01    4.13
  -2   9   4   62.37    2.81
   2   9  -4   57.09    4.92
   2  -9   4   61.42    4.37
  -2   9   3  341.03    6.94
   2   9  -3  326.84   11.78
  -2  -9  -3  337.91   10.23
   2  -9   3  327.68    9.63
  -2  -9  -2  104.11    5.87
   2  -9   2   93.73    4.94
  -2   9   2  100.98    4.01
   2   9  -2   97.65    6.29
  -2   9   1  168.51    5.50
   2  -9   1  171.86    6.35
  -2  -9  -1  152.65    7.07
   2   9  -1  167.11    8.17
  -2  -9   0  270.68    9.66
  -2   9   0  270.58    7.29
   2  -9   0  275.78    7.60
   2   9   0  260.40    9.99
  -2   9  -1  163.58    5.95
   2   9   1  145.36    7.45
   2  -9  -1  162.28    5.38
  -2  -9   1  160.12    7.66
   2  -9  -2  110.31    4.16
   2   9   2  106.40    6.24
  -2   9  -2   99.50    4.89
  -2  -9   2   94.86    6.02
   2   9   3  314.26   10.68
  -2   9  -3  320.70    9.18
  -2  -9   3  319.37   11.15
   2  -9  -3  332.62    6.55
  -2  -9   4   55.54    4.79
   2  -9  -4   57.76    2.51
   2   9   4   53.91    4.49
  -2   9  -4   58.17    4.04
   2   9   5  288.77   10.05
  -2  -9   5  272.63   10.87
  -2   9  -5  267.94    8.94
  -2   9  -6  144.40    6.76
  -2  -9   6  143.59    8.01
   2   9   6  137.09    6.99
  -2   9  -7   66.51    4.81
  -2  -9   7   67.97    5.63
   2   9   7   66.07    4.77
  -2   9  -8  483.24   13.15
  -2  -9   8  506.23   15.72
   2   9   8  476.37   12.87
  -2  -9   9  266.03   11.64
  -2   9  -9  275.60   10.28
   2   9   9  240.95    8.63
   2   9   9  265.59    9.63
   2   9  10  370.89   11.46
  -2  -9  10  362.10   13.68
  -2   9 -10  371.56   12.31
   2   9  10  346.05   10.29
  -2  -9  11  110.43    7.84
  -2   9 -11  119.00    7.20
   2   9  11  121.03    6.25
   2   9  11  112.35    6.59
   2   9  12  102.63    6.18
   2   9  12  105.78    6.00
  -2   9 -12  100.55    6.84
  -2   9 -13   48.57    4.83
  -2  -9  13   53.58    5.78
   2   9  13   48.41    4.14
   2   9  13   54.24    4.68
  -2   9 -14    0.20    1.51
   2   9  14    1.29    1.07
  -2  -9  14    0.30    1.66
   2   9  14    3.10    1.37
   2   9  15  117.40    6.58
  -2   9 -15  117.54    7.75
   2   9  15  107.04    6.73
  -2  -9  15  125.33    9.18
   2   9  16   31.46    3.58
  -2   9 -16   44.83    5.22
   2   9  16   34.77    3.84
  -2  -9  16   40.48    5.41
  -2   9 -17    3.05    1.65
   2   9  17    6.93    2.16
  -2  -9  17    5.03    2.71
   2   9  17    9.38    2.14
  -2   9 -18   18.77    3.68
   2   9  18   11.77    2.57
   2   9  18   18.28    2.95
  -2  -9  18   15.78    3.66
   2   9  19   72.72    5.94
  -2   9 -19   88.44    7.53
   2   9  19   86.44    6.40
  -2  -9  19   93.43    8.59
  -2  -9  20   24.61    4.80
   2   9  20   33.51    4.21
   2   9  20   19.86    3.27
  -2   9 -20   20.15    3.91
  -2  -9  21   26.95    5.18
   2   9  21   19.64    3.53
  -2   9 -21   22.64    4.25
   2   9  21   26.15    3.87
   2   9  22   49.62    5.23
  -2  -9  22   51.08    6.81
   2   9  22   54.83    5.60
  -2  -9  23    1.78    3.01
   2   9  23    5.19    2.39
   2   9  23    1.24    1.58
   2   9  24   54.32    5.66
  -2  -9  24   54.45    7.86
   2   9  25   17.61    3.84
   2   9  25   17.86    3.93
   2   9  26    6.15    2.76
   2   9  26    4.88    2.57
   2   9  27   16.77    3.58
   2   9  28   12.63    3.80
   2   9  29   46.67    6.78
   2 -10  23   47.03    6.96
  -2  10  23   47.36    4.19
  -2  10  22    4.14    1.50
  -2  10  22    3.33    1.28
   2 -10  22    4.34    3.17
  -2  10  21  121.30    5.89
  -2  10  21   94.68    4.89
  -2  10  20   10.00    1.77
  -2  10  20    6.30    1.29
   2  10 -19   42.34    5.92
  -2  10  19   37.87    2.94
  -2  10  18    3.16    0.89
   2  10 -18    4.06    2.27
  -2  10  18    5.55    1.16
   2 -10  18    2.04    2.21
   2  10 -17    6.27    3.24
   2 -10  17    7.74    2.64
  -2  10  17    8.64    1.52
   2 -10  16  182.78   11.12
   2  10 -16  182.23   11.28
  -2  10  15  132.90    4.54
  -2  10  15   95.76    3.84
   2 -10  15  139.54    9.38
   2  10 -15  106.63    8.69
  -2  10  14  344.88    6.71
   2  10 -14  348.22   15.16
  -2  10  13   12.42    1.22
   2  10 -13   13.98    3.23
  -2  10  13    7.07    1.01
   2 -10  13   12.32    3.13
   2  10 -12   34.84    4.80
  -2  10  12   25.58    1.73
   2 -10  12   36.63    4.67
   2  10 -11  107.96    7.85
   2 -10  11  100.30    7.28
  -2  10  10  139.23    3.62
   2 -10  10  150.83    8.64
   2  10  -9  304.15   12.80
   2 -10   9  298.98   11.75
  -2  10   9  281.33    5.07
   2 -10   8   51.91    4.86
   2  10  -8   49.04    5.08
  -2  10   8   52.54    2.26
  -2  10   7  161.47    4.11
   2 -10   7  167.42    8.33
   2  10  -7  154.67    8.90
  -2  10   6   93.59    3.34
   2  10  -6   92.08    6.83
   2 -10   6   95.17    6.14
  -2  10   6   81.52    2.85
   2  10  -5   63.09    5.54
  -2 -10  -5   66.98    4.66
  -2  10   5   74.01    3.14
   2 -10   5   62.99    4.88
  -2 -10  -4    2.06    1.19
  -2  10   4    1.61    0.69
   2 -10   4    2.68    1.06
   2  10  -4    1.51    1.08
   2 -10   3   43.56    3.69
  -2 -10  -3   48.43    4.13
  -2  10   3   44.54    2.78
   2  10  -3   49.62    4.84
   2  10  -2  121.85    7.36
   2 -10   2  122.94    5.94
  -2 -10  -2  122.70    6.66
   2  10  -1   70.16    5.48
  -2  10   1   71.20    3.87
   2 -10   1   80.73    4.65
  -2 -10  -1   69.17    5.10
  -2  10   0   23.10    2.38
  -2 -10   0   23.35    2.95
   2 -10   0   21.27    2.25
   2  10   0   20.31    3.12
  -2  10  -1   71.32    4.23
  -2 -10   1   67.97    5.27
   2 -10  -1   72.92    3.92
   2  10   1   72.76    5.53
  -2  10  -2  125.23    5.79
   2 -10  -2  119.21    4.64
   2  10   2  112.97    6.82
  -2 -10   2  108.28    6.73
   2  10   3   47.61    4.44
  -2  10  -3   50.91    3.86
   2 -10  -3   46.34    2.71
  -2 -10   3   42.55    4.32
  -2  10  -4    2.42    0.94
  -2 -10   4    5.40    2.02
   2  10   4    4.36    1.51
   2 -10  -4    3.28    0.71
  -2  10  -5   69.97    4.85
   2  10   5   65.59    5.10
  -2 -10   5   64.29    5.59
  -2  10  -6   86.94    5.59
  -2 -10   6   91.63    6.79
   2  10   6   90.74    6.01
  -2 -10   7  148.24    8.65
   2  10   7  155.95    7.84
  -2  10  -7  174.29    8.02
  -2  10  -8   51.50    4.48
   2  10   8   46.20    4.33
  -2 -10   8   57.35    5.55
  -2 -10   9  304.34   12.97
   2  10   9  277.10    9.56
   2  10   9  278.20   10.31
   2  10  10  166.26    8.05
  -2 -10  10  183.38   10.34
  -2  10 -10  172.25    8.78
   2  10  10  175.96    7.62
  -2 -10  11   90.18    7.53
  -2  10 -11   93.10    6.66
   2  10  11   95.82    5.74
   2  10  11  100.14    6.36
  -2  10 -12   36.57    4.38
  -2 -10  12   41.23    5.14
   2  10  12   33.62    3.78
   2  10  12   37.57    3.63
  -2  10 -13   15.31    2.78
   2  10  13   11.63    2.17
   2  10  13   12.58    2.07
  -2 -10  13   10.56    3.23
  -2 -10  14  362.01   15.60
   2  10  14  348.37   11.30
   2  10  14  355.46   12.36
  -2  10 -14  352.08   13.75
  -2 -10  15  143.26   10.10
   2  10  15  136.66    7.67
   2  10  15  132.50    7.21
  -2  10 -15  141.87    8.89
  -2 -10  16  179.95   11.51
   2  10  16  192.57    8.87
   2  10  16  173.76    8.75
  -2  10 -16  164.19    9.76
   2  10  17    6.52    1.99
  -2 -10  17   13.34    3.73
  -2  10 -17    9.67    2.90
   2  10  17    9.84    2.54
  -2  10 -18    2.82    2.01
   2  10  18    4.83    1.97
   2  10  18    4.49    1.91
  -2 -10  18    7.29    2.99
  -2 -10  19   53.35    6.68
  -2  10 -19   55.22    6.27
   2  10  19   44.02    4.75
  -2  10 -20   18.22    4.37
   2  10  20   11.26    2.70
  -2 -10  20   18.99    4.88
   2  10  20   11.03    2.69
   2  10  21  102.69    7.44
  -2 -10  21   98.72    9.33
  -2 -10  22    6.59    3.53
   2  10  22    1.33    2.08
   2  10  22    5.86    2.40
  -2 -10  23   48.86    7.24
   2  10  23   42.79    5.20
   2  10  23   59.72    5.96
   2  10  24    1.93    2.15
   2  10  25    7.50    2.93
   2  10  25    9.83    3.27
   2  10  26   42.92    5.53
   2  10  27   27.70    5.16
   2 -11  22   28.87    5.46
   2 -11  21    3.90    3.40
   2 -11  20   10.43    3.52
  -2  11  20    6.02    1.26
   2 -11  19   90.84    8.92
  -2  11  19   93.56    4.32
   2 -11  18   89.60    8.51
  -2  11  18   47.42    2.91
   2  11 -17   69.18    7.35
   2 -11  17   58.79    6.75
  -2  11  16    3.20    0.82
   2  11 -16    2.53    2.34
   2  11 -15   27.61    4.83
  -2  11  15   12.19    1.29
   2 -11  15   22.76    4.15
   2 -11  14   16.44    3.39
   2  11 -14   15.15    3.55
  -2  11  14    8.08    1.01
   2  11 -13    4.50    2.61
  -2  11  13    1.58    0.50
   2 -11  13    5.31    2.43
   2  11 -12   16.77    3.48
  -2  11  12    8.87    0.91
   2 -11  12   19.07    3.69
   2  11 -11  160.83   10.10
   2 -11  11  162.04    9.51
  -2  11  11  131.42    3.34
   2 -11  10  115.12    7.83
   2  11 -10  102.11    7.88
  -2  11  10   95.89    2.90
   2  11  -9  330.60   13.89
  -2  11   9  321.24    5.55
   2 -11   9  342.73   12.99
   2 -11   8   17.85    3.11
  -2  11   8   24.36    1.63
   2  11  -8   24.69    3.86
  -2  11   7    4.23    0.81
   2 -11   7    3.65    1.71
   2  11  -7    7.73    2.55
   2 -11   6   57.13    5.06
  -2  11   6   60.12    2.89
  -2  11   6   51.92    2.47
   2  11  -6   60.64    5.77
  -2  11   5  268.44    6.43
   2  11  -5  256.98   11.51
  -2 -11  -5  240.68    9.10
   2 -11   5  252.55    9.97
   2 -11   4  605.69   14.85
  -2  11   4  618.39   10.35
  -2 -11  -4  581.49   14.41
   2  11  -4  565.55   16.90
  -2 -11  -3   66.28    5.09
  -2  11   3   65.87    3.64
   2 -11   3   72.76    4.98
   2  11  -3   59.59    5.52
   2 -11   2  187.75    7.72
   2  11  -2  184.28    9.48
  -2 -11  -2  182.25    8.50
  -2  11   2  175.35    6.12
   2 -11   1   49.69    3.78
  -2  11   1   42.78    3.16
  -2 -11  -1   53.53    4.78
   2  11  -1   48.96    4.86
  -2  11   0  279.52    8.36
  -2 -11   0  269.82   10.43
   2 -11   0  282.80    8.53
   2  11   0  285.92   11.51
  -2 -11   1   53.18    5.02
  -2  11  -1   54.55    3.93
   2  11   1   49.27    4.77
   2 -11  -1   49.37    3.43
  -2  11  -2  180.60    7.31
   2 -11  -2  178.56    5.98
   2  11   2  175.86    8.89
  -2 -11   2  171.66    8.83
   2  11   3   68.26    5.57
  -2 -11   3   74.60    5.98
   2 -11  -3   68.77    3.46
  -2  11  -3   71.17    4.74
   2  11   4  631.22   16.44
  -2  11  -4  596.76   14.09
   2 -11  -4  587.53    9.24
  -2 -11   4  606.06   17.10
  -2  11  -5  263.26    9.68
   2  11   5  244.03   10.20
  -2 -11   5  259.28   11.38
  -2  11  -6   63.15    4.88
   2  11   6   57.65    5.08
  -2 -11   6   61.19    5.62
   2  11   7    8.52    2.37
  -2  11  -7    8.69    2.02
  -2 -11   7    6.11    2.07
  -2  11  -8   25.37    3.45
   2  11   8   31.02    3.71
  -2 -11   8   28.68    4.23
  -2  11  -9  341.87   12.24
  -2 -11   9  334.77   14.11
   2  11   9  340.37   12.11
   2  11   9  324.66   10.65
  -2  11 -10  112.35    7.25
  -2 -11  10  108.26    8.12
   2  11  10  105.85    6.85
   2  11  10  109.92    6.37
  -2  11 -11  159.38    8.89
  -2 -11  11  176.23   10.72
   2  11  11  168.84    8.51
   2  11  11  162.15    7.77
   2  11  12   19.57    2.97
   2  11  12   14.64    2.92
  -2  11 -12   12.59    2.58
  -2  11 -13    1.40    1.54
   2  11  13    3.83    1.73
  -2 -11  13    5.80    2.95
   2  11  13    0.57    1.42
   2  11  14   17.42    3.04
  -2  11 -14   17.82    3.48
  -2 -11  14   14.12    3.37
   2  11  14   18.24    2.94
   2  11  15   29.10    3.61
  -2  11 -15   22.93    4.03
  -2 -11  15   18.02    3.92
   2  11  15   18.89    3.26
   2  11  16   11.34    2.84
  -2 -11  16    4.65    2.60
  -2  11 -16    6.35    2.52
   2  11  16    6.79    1.93
   2  11  17   57.95    5.46
  -2 -11  17   57.66    7.14
  -2  11 -17   61.13    6.46
   2  11  17   61.19    5.39
  -2 -11  18   84.88    8.50
   2  11  18   93.62    6.94
  -2  11 -18   91.48    8.08
   2  11  19   92.03    6.90
  -2 -11  19  101.70    9.67
   2  11  20    5.61    2.15
   2  11  20   14.37    3.02
  -2 -11  20    9.58    3.67
  -2 -11  21    0.65    2.43
   2  11  21    0.93    1.65
   2  11  21    0.94    1.72
   2  11  22   31.27    4.41
   2  11  22   24.58    3.92
   2  11  23    3.18    2.28
   2  11  23    1.14    2.05
   2  11  24    1.66    3.22
   2  11  24    4.10    2.68
   2  11  25    1.92    2.43
   2 -12  21    6.72    3.61
   2 -12  20   12.59    4.01
   2 -12  19   -0.03    2.75
   2 -12  18   44.38    6.31
  -2  12  17    0.58    0.41
  -2  12  16    2.50    0.54
   2 -12  16    7.00    2.81
   2  12 -15   23.75    4.49
   2 -12  15   19.23    3.97
   2  12 -14   17.15    4.13
   2 -12  14    8.64    2.80
   2  12 -13   40.77    5.72
   2 -12  13   38.83    5.07
   2  12 -12    2.40    2.14
   2 -12  12   -0.89    1.80
   2 -12  11   32.88    4.44
  -2  12  11   25.34    1.25
   2 -12  10    3.49    2.16
  -2  12  10    3.16    0.58
   2  12 -10    1.24    2.19
  -2  12   9   21.10    1.49
   2  12  -9   22.12    3.91
   2 -12   9   29.28    4.42
   2 -12   8   31.95    4.27
  -2  12   8   29.59    1.89
   2  12  -8   27.50    4.37
  -2  12   7   89.23    3.48
   2 -12   7   82.48    6.28
   2  12  -7   96.09    7.62
   2 -12   6  261.96   10.88
  -2  12   6  278.41    6.58
   2  12  -6  269.27   12.48
   2 -12   5  145.55    7.92
  -2  12   5  134.87    4.91
   2  12  -5  131.73    8.65
  -2 -12  -5  134.88    7.16
  -2  12   4  120.03    4.87
   2  12  -4  126.81    8.32
  -2 -12  -4  115.80    6.70
   2 -12   4  114.78    6.74
   2  12  -3   88.40    7.02
  -2  12   3   84.96    4.34
  -2 -12  -3   84.55    5.89
   2 -12   3   73.48    5.36
  -2  12   2  128.13    5.53
   2  12  -2  120.59    7.87
   2 -12   2  121.75    6.43
  -2 -12  -2  128.53    7.33
  -2  12   1   57.95    3.83
   2 -12   1   60.13    4.39
  -2 -12  -1   64.92    5.32
   2  12  -1   49.64    5.25
  -2  12   0  189.25    7.28
   2  12   0  185.29    9.75
  -2 -12   0  177.62    8.93
   2 -12   0  177.75    7.11
   2  12   1   68.87    5.78
  -2 -12   1   55.74    5.17
  -2  12  -1   61.28    4.36
   2 -12  -1   60.71    3.99
   2 -12  -2  125.95    5.34
  -2 -12   2  126.13    7.92
   2  12   2  122.72    7.79
  -2  12  -2  123.00    6.34
   2  12   3   87.84    6.51
   2 -12  -3   84.59    4.09
  -2  12  -3   87.85    5.51
  -2 -12   3   82.07    6.55
   2 -12  -4  115.08    4.37
  -2  12  -4  120.73    6.69
   2  12   4  116.19    7.42
  -2 -12   4  122.44    8.03
  -2  12  -5  130.38    7.16
  -2 -12   5  152.94    9.12
   2  12   5  139.52    8.14
  -2 -12   6  267.34   12.24
  -2  12  -6  285.57   10.89
   2  12   6  274.18   11.30
  -2 -12   7   94.02    7.60
   2  12   7   87.59    6.43
  -2  12  -7   79.91    5.97
  -2  12  -8   23.30    3.42
  -2 -12   8   25.56    4.19
   2  12   8   25.27    3.54
  -2  12  -9   17.52    2.96
   2  12   9   12.84    2.39
   2  12   9   15.21    3.00
  -2 -12   9   20.84    3.94
  -2  12 -10    5.93    2.31
   2  12  10    4.67    2.18
   2  12  10    1.88    1.41
  -2 -12  10    0.28    1.71
   2  12  11   30.24    4.00
  -2 -12  11   31.51    4.82
  -2  12 -11   29.27    3.98
   2  12  11   27.61    3.49
  -2  12 -12    1.83    1.59
   2  12  12    1.53    1.41
  -2 -12  12    0.83    1.68
   2  12  12    3.01    1.54
  -2  12 -13   32.71    4.59
  -2 -12  13   32.85    5.09
   2  12  13   39.61    4.48
   2  12  13   32.48    3.76
   2  12  14   10.24    2.52
  -2 -12  14    9.22    3.05
  -2  12 -14    8.26    2.98
   2  12  14    9.86    2.39
  -2 -12  15   25.85    4.80
  -2  12 -15   24.65    4.14
   2  12  15   28.26    3.61
   2  12  15   28.02    3.76
  -2  12 -16    7.09    2.41
  -2 -12  16   13.64    4.09
   2  12  16    6.16    2.20
   2  12  16    9.48    2.41
  -2  12 -17   -2.84    2.19
   2  12  17    1.34    1.63
   2  12  17    0.19    1.52
   2  12  18   60.21    5.45
   2  12  18   50.75    5.26
  -2 -12  18   63.22    7.68
   2  12  19    3.85    2.48
   2  12  19    4.87    2.41
  -2 -12  19    3.93    3.07
   2  12  20   10.54    2.69
   2  12  20   11.55    2.79
   2  12  21    2.16    2.72
   2  12  21    2.60    2.38
   2  12  22   18.27    3.59
   2 -13  20   16.15    4.29
   2 -13  19   12.53    4.22
   2 -13  18    9.93    4.01
   2 -13  17    8.00    3.13
   2 -13  16   38.69    6.04
   2 -13  15    9.04    3.46
   2 -13  14    6.17    2.91
   2 -13  13    0.48    1.89
   2  13 -13    4.91    2.67
   2 -13  12   28.87    4.76
   2  13 -12   26.35    4.87
   2 -13  11   48.39    5.83
   2  13 -11   47.99    6.22
   2 -13  10   50.30    5.67
   2  13 -10   42.48    5.56
   2 -13   9   30.06    4.47
  -2  13   9   28.56    1.64
   2  13  -9   32.42    5.06
  -2  13   8   59.18    2.67
   2 -13   8   61.47    5.82
   2  13  -8   58.65    6.43
  -2  13   7    8.89    1.24
   2 -13   7    6.03    2.31
   2  13  -7    7.54    3.22
   2  13  -6   59.87    6.32
  -2  13   6   45.08    2.55
   2 -13   6   54.06    5.19
  -2  13   6   64.30    3.27
  -2  13   5   72.32    3.70
   2 -13   5   76.64    5.91
  -2 -13  -5   71.80    5.50
   2  13  -5   64.98    6.32
  -2  13   4    2.47    1.05
   2  13  -4   -1.50    2.11
  -2 -13  -4    0.13    1.32
   2 -13   4    0.51    1.56
   2 -13   3   66.56    5.22
  -2  13   3   68.81    4.00
   2  13  -3   71.27    6.43
  -2 -13  -3   68.78    5.61
  -2  13   2   16.26    2.08
  -2 -13  -2   15.52    2.90
   2  13  -2   13.23    3.08
   2 -13   2   15.99    2.63
  -2  13   1   28.26    2.83
   2 -13   1   29.33    3.23
   2  13  -1   25.06    4.18
  -2 -13  -1   25.32    3.68
  -2  13   0  235.78    8.49
   2 -13   0  233.56    8.36
  -2 -13   0  235.48   10.63
   2  13   0  227.80   11.21
  -2  13  -1   28.50    3.16
   2 -13  -1   31.54    3.01
  -2 -13   1   35.35    4.37
   2 -13  -2   17.06    2.04
  -2 -13   2   13.87    3.11
  -2  13  -2   20.69    2.77
   2  13   2   15.96    3.15
  -2  13  -3   72.03    5.21
   2 -13  -3   69.17    3.79
  -2 -13   3   57.00    5.66
   2  13   3   62.98    5.81
  -2 -13   4   -0.07    1.43
  -2  13  -4    4.21    1.73
   2  13   4    2.72    1.84
  -2  13  -5   72.92    5.54
  -2 -13   5   77.38    6.75
   2  13   5   66.13    5.91
  -2  13  -6   68.90    5.54
  -2 -13   6   62.52    6.19
   2  13   6   50.27    5.18
   2  13   7    6.05    2.14
  -2  13  -7    6.20    1.92
  -2 -13   7    7.37    2.92
   2  13   8   50.50    5.23
  -2  13  -8   67.50    5.85
  -2 -13   8   59.90    6.28
   2  13   9   28.62    4.07
  -2  13  -9   32.74    4.30
  -2 -13   9   32.45    4.91
   2  13   9   32.10    3.92
  -2  13 -10   41.41    4.84
  -2 -13  10   45.25    5.89
   2  13  10   41.50    4.89
   2  13  10   39.29    4.17
  -2  13 -11   48.43    5.47
   2  13  11   47.54    4.98
  -2 -13  11   49.66    6.28
   2  13  12   21.90    3.08
  -2 -13  12   22.02    4.40
   2  13  12   20.58    3.46
  -2  13 -12   26.64    4.31
  -2  13 -13    2.28    2.07
   2  13  13    0.36    1.54
   2  13  13    2.52    1.88
  -2 -13  13   -1.29    2.43
   2  13  14   11.22    2.64
  -2  13 -14    9.92    3.09
   2  13  14    9.57    2.71
  -2  13 -15    9.74    3.00
   2  13  15    8.36    2.26
  -2 -13  15    5.40    2.49
   2  13  15    7.96    2.67
  -2  13 -16   29.02    4.71
  -2 -13  16   38.49    6.46
   2  13  16   33.64    4.41
   2  13  16   32.01    4.08
  -2 -13  17   12.28    4.12
   2  13  17    5.49    2.04
   2  13  17    6.65    2.58
   2  13  18    4.23    2.29
   2  13  19    6.64    2.44
   2 -14  18    5.38    3.49
   2 -14  16   -0.70    2.64
   2 -14  15    3.38    3.21
   2 -14  13    7.17    3.09
   2 -14  12   45.42    6.09
   2 -14  11    0.29    1.90
   2  14 -11    1.53    2.46
   2  14 -10   26.38    4.77
   2 -14  10   16.49    3.63
   2 -14   9   60.15    6.10
   2  14  -9   62.03    6.95
   2 -14   8   35.51    4.73
  -2  14   8   39.10    2.15
  -2  14   7    0.89    0.67
   2  14  -7    4.15    2.55
   2 -14   7    3.12    2.04
  -2  14   6   62.17    3.32
   2  14  -6   47.57    5.95
   2 -14   6   55.63    5.46
  -2 -14  -5   41.77    4.39
  -2  14   5   35.79    2.73
   2  14  -5   41.22    5.63
   2 -14   5   38.35    4.46
  -2  14   4   17.43    2.09
   2 -14   4   21.22    3.21
  -2 -14  -4   15.71    2.94
   2  14  -4   18.85    3.64
  -2 -14  -3   61.07    5.34
   2 -14   3   61.70    5.08
  -2  14   3   70.84    4.23
   2  14  -3   66.32    6.60
  -2  14   2   15.00    2.21
  -2 -14  -2   14.44    2.91
   2  14  -2   11.56    3.04
   2 -14   2   11.95    2.54
   2  14  -1   -0.37    1.90
  -2  14   1    1.19    1.23
  -2 -14  -1    4.02    1.90
   2 -14   1    1.65    1.35
   2 -14   0    9.81    1.94
  -2 -14   0    5.63    2.01
  -2  14   0    9.25    2.11
   2  14   0    9.69    3.13
   2 -14  -1    5.77    1.68
  -2  14  -1    0.71    1.21
   2  14   1    1.63    1.77
  -2 -14   1    1.72    1.64
   2 -14  -2   15.22    2.06
   2  14   2   18.50    3.64
  -2 -14   2   15.24    3.10
  -2  14  -2   14.98    2.67
  -2  14  -3   65.51    5.04
   2 -14  -3   65.74    3.81
   2  14   3   71.91    6.58
  -2 -14   3   72.53    6.55
  -2 -14   4   16.66    3.34
  -2  14  -4   18.41    2.95
   2  14   4   15.02    3.13
  -2 -14   5   35.10    4.81
   2  14   5   30.87    4.39
  -2  14  -5   38.83    4.25
  -2 -14   6   47.93    5.64
  -2  14  -6   58.52    5.34
   2  14   6   49.65    5.43
   2  14   7    2.69    1.50
  -2 -14   7    0.91    1.72
  -2  14  -7   -0.14    1.79
  -2  14  -8   48.36    5.06
   2  14   8   45.82    5.04
  -2 -14   9   62.85    6.75
  -2  14  -9   54.78    5.60
   2  14   9   45.77    4.55
   2  14   9   63.64    5.95
  -2  14 -10   27.65    4.35
   2  14  10   27.12    4.22
   2  14  10   19.57    2.80
  -2 -14  10   26.77    4.96
  -2  14 -11    1.65    2.40
   2  14  11    3.48    2.37
  -2 -14  11    3.34    2.76
   2  14  11    1.78    1.92
  -2  14 -12   41.94    5.62
   2  14  12   35.89    4.13
   2  14  12   48.34    5.38
  -2 -14  12   50.64    6.69
  -2  14 -13    4.25    2.87
   2  14  13    2.32    1.80
   2  14  13    4.76    1.70
  -2 -14  13    1.03    2.48
  -2 -14  14   20.42    4.60
   2  14  14   22.56    3.75
   2  14  14   29.29    4.00
  -2  14 -14   25.65    4.55
   2  14  15    3.60    2.19
   2  14  15    2.83    2.25
  -2 -14  15    0.01    2.64
   2  14  16   -1.54    2.46
   2  14  16   -1.50    2.11
   2  14  17   31.20    3.82
   2 -15  17   25.91    5.52
   2 -15  16    4.07    3.14
   2 -15  15    0.68    2.49
   2 -15  14   23.14    4.84
   2 -15  13   16.47    4.00
   2 -15  12    1.36    2.50
   2 -15  11   28.21    5.08
   2 -15  10   50.90    6.11
   2  15  -9   22.73    4.87
   2 -15   9   22.75    4.24
   2  15  -8   17.26    4.14
  -2  15   7    8.09    1.20
   2 -15   7    9.78    2.80
  -2  15   6    2.79    1.10
   2  15  -6    0.29    2.31
   2 -15   6    1.32    1.63
   2  15  -5   33.63    5.13
   2 -15   5   33.47    4.37
  -2  15   5   34.43    2.74
  -2 -15  -4   34.97    4.25
   2  15  -4   37.03    5.15
   2 -15   4   38.72    4.33
  -2  15   4   41.15    3.18
  -2 -15  -3    5.17    1.99
  -2  15   3    2.22    1.38
   2 -15   3    0.92    1.41
   2  15  -3    3.99    2.64
  -2  15   2   12.38    2.12
   2 -15   2   10.06    2.38
  -2 -15  -2   12.57    2.71
   2  15  -2   15.39    3.73
  -2  15   1   20.31    2.60
   2 -15   1   17.97    2.72
   2  15  -1   16.80    3.64
  -2 -15  -1   16.27    3.17
   2 -15   0    7.08    1.80
  -2 -15   0    9.52    2.76
   2  15   0    6.87    2.65
  -2  15   0    7.54    2.01
  -2 -15   1   23.40    3.81
  -2  15  -1   23.58    3.13
   2 -15  -1   19.87    2.57
   2  15   1   21.96    3.90
  -2  15  -2    9.34    2.08
  -2 -15   2   18.82    3.63
   2  15   2   15.32    3.47
  -2  15  -3    3.94    1.86
   2  15   3    2.21    1.80
  -2 -15   4   43.80    5.56
  -2  15  -4   34.60    4.10
   2  15   4   41.17    5.35
  -2 -15   5   37.65    5.29
  -2  15  -5   38.18    4.45
   2  15   5   26.42    4.13
  -2  15  -6    1.81    1.75
  -2 -15   6    2.09    2.11
   2  15   6    6.03    2.72
  -2 -15   7    9.31    3.22
   2  15   7    9.04    2.72
  -2  15  -7    5.49    2.21
  -2  15  -8   24.01    4.11
  -2 -15   8   26.68    4.73
   2  15   8   19.64    3.32
   2  15   8   22.90    3.89
   2  15   9   17.15    3.17
  -2  15  -9   17.37    3.48
  -2 -15   9   15.80    3.84
   2  15   9   21.41    4.17
  -2 -15  10   42.13    6.04
  -2  15 -10   31.34    4.74
   2  15  10   37.77    4.83
  -2  15 -11   31.59    4.87
   2  15  11   27.87    3.97
   2  15  11   24.32    3.73
  -2 -15  11   28.05    4.98
  -2  15 -12    2.66    2.17
   2  15  12   -1.33    2.33
   2  15  12    0.81    1.90
  -2 -15  12    3.11    3.51
  -2  15 -13   16.77    4.19
   2  15  13   14.00    3.76
  -2 -15  13   14.84    4.20
   2  15  13   11.74    2.81
  -2 -15  14   12.36    4.62
   2  15  14    9.94    2.67
   2 -16  15   51.36    7.63
   2 -16  14    7.52    3.94
   2 -16  13    0.27    2.75
   2 -16  11   26.27    4.77
   2 -16  10   -0.18    2.55
   2 -16   9   24.24    4.47
   2 -16   8    0.61    2.09
   2 -16   7   43.91    5.43
   2  16  -6    7.39    3.51
   2 -16   6    7.15    2.89
   2  16  -5    6.28    3.54
   2  16  -4   40.56    5.86
   2 -16   4   53.70    5.37
  -2 -16  -3    8.56    2.75
   2 -16   3    5.41    2.28
   2  16  -3    5.71    2.86
  -2 -16  -2   20.86    3.52
   2 -16   2   22.47    3.26
   2  16  -2   11.28    3.09
   2 -16   1    5.57    2.03
   2  16  -1    5.45    2.63
  -2 -16  -1    6.76    2.63
  -2  16   0   12.60    2.79
  -2 -16   0    4.29    2.16
   2  16   0   14.69    3.76
  -2  16  -1   10.19    2.61
  -2 -16   1    4.42    2.29
   2  16   1    6.88    3.06
  -2  16  -2   21.96    3.30
  -2 -16   2   20.25    3.96
   2  16   2   20.99    4.02
  -2  16  -3    4.79    2.18
   2  16   3    3.22    2.15
  -2 -16   3    6.13    2.75
  -2 -16   4   50.56    5.98
  -2  16  -4   57.02    5.29
   2  16   4   53.47    6.21
   2  16   5    4.93    2.89
  -2  16  -5    1.56    1.77
  -2 -16   6    2.39    2.58
  -2  16  -6    3.56    2.40
  -2  16  -7   43.33    5.18
  -2 -16   7   41.10    5.91
   2  16   7   33.17    4.89
  -2  16  -8    1.44    2.61
  -2 -16   8    2.62    3.19
   2  16   8   -0.11    1.68
   2  16   8    1.84    2.15
  -2 -16   9   21.15    4.81
  -2  16  -9   31.29    4.91
   2  16   9   22.52    3.63
  -2  16 -10    5.36    3.38
   2  16  10    0.97    2.54
  -2 -16  10   -0.90    2.95
  -2 -16  11   18.81    4.59
  -2 -16  12   -0.92    2.80
  -2 -17  -3    0.42    1.77
  -2 -17  -2   39.36    4.99
   2  17  -2   45.34    6.38
   2  17  -1   12.93    3.62
  -2 -17  -1    8.71    2.84
   2  17   0  118.64    9.46
  -2 -17   1    7.79    2.92
   2  17   1    9.18    3.58
  -2 -17   2   36.47    5.34
   2  17   2   26.57    4.90
   2  17   3    8.58    3.51
  -2 -17   3    1.16    2.51
  -2 -17   5    1.95    2.35
  -2 -17   6    9.48    3.19
  -2 -17   7   35.25    5.55
  -2 -17   9    3.72    2.94
   3   0   0    0.39    0.54
  -3   0   0    0.45    0.53
   3   0   1 4492.84   24.23
   3   0  -1 4591.00   24.92
   3   0  -2 1752.57   15.52
   3   0   2 1733.64   15.19
   3   0   2 1717.85   15.52
   3   0  -3  375.55    7.35
  -3   0   3  398.30    7.35
  -3   0   4 1061.52   12.37
   3   0   4 1096.85   12.82
  -3   0   5  200.20    5.68
   3   0   5  196.37    5.82
   3   0  -5  187.40    5.66
  -3   0  -5  207.43    5.75
   3   0   6  382.48    8.51
  -3   0   6  379.68    8.29
   3   0  -6  414.16    8.58
  -3   0  -6  422.37    8.66
  -3   0   7  162.41    5.57
   3   0   7  151.98    5.55
  -3   0  -7  157.64    5.67
   3   0  -7  170.74    5.74
   3   0  -8  301.15    7.92
  -3   0   8  302.34    7.98
   3   0   8  326.50    8.44
  -3   0  -8  319.84    8.19
   3   0   9  660.29   12.66
   3   0  -9  664.89   12.17
  -3   0  -9  647.03   12.29
  -3   0 -10  639.36   12.66
   3   0 -10  649.88   12.34
   3   0  10  644.09   13.10
  -3   0  10  630.99   12.62
   3   0 -11  862.98   14.84
  -3   0 -11  856.61   15.14
  -3   0  11  880.29   15.16
   3   0 -12  276.22    8.72
   3   0  12  252.45    8.96
  -3   0  12  271.79    8.89
  -3   0 -12  244.04    8.54
   3   0 -13  169.74    7.12
  -3   0  13  158.92    7.08
  -3   0 -13  178.74    7.31
   3   0  13  162.83    7.43
   3   0 -14  195.52    7.80
   3   0  14  176.63    8.03
  -3   0 -14  181.64    7.56
  -3   0  14  184.95    7.88
  -3   0 -15   55.84    4.52
  -3   0  15   51.57    4.28
   3   0 -15   53.83    4.24
   3   0  15   56.75    4.79
   3   0  16    0.09    1.05
  -3   0 -16    1.36    1.25
  -3   0  16   -0.86    1.00
   3   0 -16    2.16    1.39
   3   0  17  757.93   18.12
   3   0 -17  729.39   16.42
  -3   0 -17  702.05   16.82
  -3   0  17  719.71   17.08
   3   0  18  252.62   10.87
   3   0 -18  248.84    9.84
  -3   0  18  252.59   10.39
  -3   0 -18  243.38   10.19
   3   0 -19  428.01   13.24
   3   0  19  445.80   14.87
  -3   0 -19  441.03   13.90
  -3   0  19  407.40   13.72
  -3   0  20  493.75   15.61
   3   0  20  521.27   16.51
  -3   0 -20  526.77   15.61
   3   0 -20  495.64   14.77
   3   0  21   59.82    5.92
  -3   0  21   66.64    6.03
  -3   0 -21   59.02    5.56
   3   0 -21   76.66    6.11
   3   0  22  365.14   14.69
  -3   0 -22  359.53   13.74
  -3   0  22  364.07   14.03
   3   0 -22  377.25   13.54
   3   0  23   34.79    4.85
  -3   0 -23   26.59    3.98
  -3   0  23   36.93    4.74
   3   0 -23   36.80    4.54
  -3   0  24    4.07    2.12
   3   0  24    5.91    2.32
  -3   0 -24    0.86    1.69
   3   0 -25   20.37    4.05
   3   0  25   18.82    3.96
  -3   0 -25   20.89    4.04
  -3   0  25   21.72    4.30
  -3   0 -26   -0.56    1.86
   3   0  26    3.50    2.45
   3   0 -26   -1.29    1.84
  -3   0  26    1.81    1.96
   3   0  27  132.72   10.33
  -3   0  27  133.24   10.04
   3   0 -27  124.19    9.27
   3   0  28    2.28    2.30
  -3   0  28    1.84    2.85
   3   0 -28    0.07    2.00
   3   0  29    9.74    3.72
  -3   0  29   22.61    4.54
  -3   0  30    1.89    2.75
  -3   0  31   -2.61    3.41
  -3   1  32    7.74    4.28
  -3   1  31    3.15    2.75
  -3   1  30   40.21    6.55
   3  -1  29   29.53    5.82
  -3   1  29   18.68    4.68
   3  -1  28   37.10    5.90
   3   1 -28   38.28    5.71
  -3   1  28   42.76    6.11
   3  -1  27   19.56    4.54
   3   1 -27   22.14    4.57
  -3   1  27   19.59    4.03
   3  -1  26  113.21    9.50
  -3  -1 -26  102.71    8.30
   3   1 -26   91.19    8.03
   3   1 -25   16.46    3.77
   3  -1  25   16.83    4.04
  -3  -1 -25   16.92    3.73
  -3   1  25    8.20    2.63
  -3   1  24   43.23    5.23
   3  -1  24   40.19    5.46
  -3  -1 -24   49.44    5.44
   3   1 -24   47.85    5.21
  -3   1  23   79.78    6.86
   3  -1  23   88.27    7.69
  -3  -1 -23   73.40    6.76
   3   1 -23   73.84    6.74
   3  -1  22  213.73   11.50
   3   1 -22  209.79   10.41
  -3  -1 -22  223.90   10.69
  -3   1  22  224.29   10.77
   3   1 -21  109.95    7.44
   3  -1  21  105.08    7.84
  -3   1  21   96.12    6.99
  -3  -1 -21  112.37    7.56
   3  -1  20  520.63   16.81
   3   1 -20  513.06   15.55
  -3  -1 -20  513.85   15.36
  -3   1  20  492.41   15.17
   3   1 -19  152.47    8.34
   3  -1  19  160.86    9.14
  -3  -1 -19  149.64    8.15
  -3   1  19  139.91    7.88
   3   1 -18  590.56   15.91
   3  -1  18  570.03   16.48
  -3   1  18  575.49   15.14
  -3  -1 -18  571.42   15.28
   3  -1  17  119.31    7.41
  -3  -1 -17  129.43    7.00
   3   1 -17  136.95    7.49
  -3   1  17  136.79    7.27
   3  -1  16   28.26    3.64
   3   1 -16   28.32    3.35
  -3  -1 -16   31.19    3.46
  -3   1  16   33.86    3.53
  -3  -1 -15   74.91    5.25
   3   1 -15   85.79    5.69
  -3   1  15   80.79    5.21
   3  -1  15   85.82    5.86
   3   1 -14  815.75   16.69
   3  -1  14  757.04   16.74
  -3  -1 -14  781.23   15.92
  -3   1  14  777.31   15.48
  -3   1  13   49.82    3.91
   3   1 -13   63.11    4.62
   3  -1  13   56.40    4.37
  -3  -1 -13   57.63    4.17
   3   1 -12  452.59   11.77
  -3  -1 -12  457.43   11.29
  -3   1  12  460.82   11.13
   3  -1  12  438.46   11.74
   3   1 -11   53.96    3.98
   3  -1  11   58.72    4.18
  -3   1  11   54.63    3.65
  -3  -1 -11   64.08    4.30
   3   1 -10  971.63   16.29
  -3  -1 -10 1028.43   16.12
  -3   1  10  997.00   14.66
   3  -1  10 1000.92   16.65
   3   1  -9 2270.62   23.91
  -3  -1  -9 2306.84   23.06
   3  -1   9 2317.44   23.98
   3   1  -8   77.08    4.31
  -3  -1  -8   78.63    4.17
   3  -1   8   75.64    4.20
  -3   1   8   73.71    3.75
  -3   1   7  161.55    5.20
  -3  -1  -7  170.47    5.98
   3  -1   7  164.51    5.80
   3   1  -7  172.47    6.28
  -3   1   6  158.55    4.74
   3  -1   6  160.12    5.47
   3   1  -6  170.99    5.93
   3   1  -5  250.46    6.95
   3  -1   5  230.76    6.25
  -3   1   5  237.93    5.51
   3   1  -4  285.43    7.32
  -3   1   4  273.16    5.74
   3  -1   4  292.12    6.58
   3   1  -3  211.85    6.17
  -3   1   3  198.56    4.54
   3  -1   3  200.70    5.20
   3  -1   2  314.02    6.20
  -3   1   2  313.60    5.57
   3   1  -2  312.29    7.34
  -3  -1  -1   21.01    1.79
   3   1  -1   18.74    1.96
  -3   1   1   19.97    1.46
   3  -1   1   23.68    1.62
   3  -1   1   22.37    1.59
   3   1   0 6191.22   30.99
  -3  -1   0 6022.27   29.69
   3   1   1   23.30    1.98
   3  -1  -1   18.69    1.44
  -3  -1   1   23.52    1.98
  -3  -1   2  328.61    7.33
   3   1   2  317.61    7.04
   3  -1  -2  303.19    5.91
  -3  -1   3  218.20    6.00
   3   1   3  206.64    5.71
   3  -1  -3  206.64    4.82
  -3   1  -3  205.94    5.29
   3  -1  -4  280.60    5.87
  -3   1  -4  274.24    6.29
  -3  -1   4  289.00    7.12
   3   1   5  240.16    6.61
  -3  -1   5  245.40    6.91
   3  -1  -5  223.47    5.41
  -3   1  -5  231.93    6.18
   3   1   6  159.63    5.52
  -3   1  -6  170.59    5.55
  -3  -1   6  176.06    6.03
   3  -1  -6  160.75    4.83
  -3  -1   7  176.41    6.22
   3  -1  -7  187.33    5.43
  -3   1  -7  177.53    5.86
   3  -1  -8   81.87    3.76
   3   1   8   78.64    4.25
  -3   1  -8   80.12    4.19
  -3  -1   8   77.33    4.30
   3  -1  -9 2199.08   20.32
  -3   1  -9 2227.41   22.75
  -3  -1   9 2263.87   23.96
   3  -1 -10  993.80   14.33
   3   1  10 1033.54   16.27
  -3  -1  10  981.03   16.60
  -3   1 -10 1001.06   15.84
   3  -1 -11   60.12    3.76
  -3  -1  11   54.85    4.20
  -3   1 -11   54.74    3.92
   3   1  11   59.38    4.14
   3  -1 -12  456.98   10.45
  -3  -1  12  441.58   11.69
   3   1  12  441.14   11.70
  -3   1 -13   54.22    4.21
   3  -1 -13   59.89    3.94
  -3  -1  13   59.23    4.53
   3   1  13   52.31    4.25
   3  -1 -14  805.51   14.98
  -3   1 -14  842.51   16.71
   3   1  14  805.95   16.91
   3  -1 -15   85.25    5.04
   3   1  15   71.94    5.28
  -3   1 -15   84.25    5.50
  -3  -1  15   70.26    5.34
  -3  -1  16   26.48    3.66
   3   1  16   25.85    3.19
  -3   1 -16   27.32    3.25
   3  -1 -16   25.64    2.98
   3   1  17  129.60    7.39
  -3   1 -17  131.60    7.28
  -3  -1  17  126.18    7.52
   3  -1 -17  143.25    6.92
   3  -1 -18  560.14   14.08
  -3  -1  18  576.48   16.55
  -3   1 -18  570.08   15.82
   3   1  18  574.57   16.12
   3   1  19  143.26    8.41
  -3  -1  19  151.91    8.66
  -3   1 -19  150.70    8.31
   3  -1 -19  139.03    7.31
   3   1  20  469.06   15.52
  -3   1 -20  512.81   15.86
   3  -1 -20  519.95   14.48
  -3  -1  20  487.83   15.95
   3   1  21  103.04    7.62
  -3   1 -21  107.51    7.41
  -3  -1  21  104.97    7.71
   3  -1 -21  100.97    6.71
   3   1  22  207.16   11.06
  -3  -1  22  200.43   10.78
  -3   1 -22  232.00   11.08
   3  -1 -22  205.34    9.98
  -3   1 -23   85.97    7.00
   3   1  23   85.25    7.31
  -3  -1  23   90.47    7.45
   3  -1 -23   74.08    6.20
   3   1  24   40.93    5.28
  -3  -1  24   50.89    5.94
  -3   1 -24   40.46    5.11
   3  -1 -24   45.24    4.98
   3   1  25   12.34    3.24
  -3   1 -25   11.64    3.10
  -3  -1  25   12.45    3.43
   3  -1 -25    7.71    2.59
   3   1  26  102.09    8.79
  -3  -1  26   97.24    8.73
  -3   1 -26  101.36    8.41
   3  -1 -26   99.33    7.80
  -3  -1  27   19.33    4.45
   3   1  27   20.61    4.55
   3  -1 -27   22.57    4.24
   3   1  28   31.23    5.41
  -3  -1  28   34.46    6.03
   3  -1 -28   24.76    4.55
   3   1  29   26.01    5.24
  -3  -1  29   29.15    5.72
   3  -1 -29   35.30    5.09
  -3  -1  30   49.03    7.38
  -3  -1  31    6.32    3.88
  -3   2  32    4.98    3.74
  -3   2  30    5.24    2.86
   3  -2  29    2.99    3.10
  -3   2  28   36.90    5.66
   3  -2  28   31.54    5.64
   3  -2  27    5.80    3.04
  -3   2  27    0.34    2.08
   3   2 -27    6.55    3.16
   3  -2  26   16.69    4.11
   3   2 -26   11.83    3.44
  -3  -2 -26    8.84    3.06
  -3   2  26   12.44    3.00
  -3  -2 -25   18.17    3.71
   3  -2  25   22.62    4.55
   3   2 -25   19.14    3.85
  -3   2  25   20.20    3.69
   3  -2  24   56.77    6.48
   3   2 -24   53.42    6.07
  -3   2  24   58.57    5.82
  -3  -2 -24   47.83    5.28
   3   2 -23  295.53   13.01
   3  -2  23  281.51   13.68
  -3   2  23  273.26   12.01
  -3  -2 -23  287.98   12.52
   3   2 -22   51.14    5.40
   3  -2  22   53.60    6.01
  -3   2  22   62.56    5.52
  -3  -2 -22   61.26    5.86
   3  -2  21    2.32    2.43
   3   2 -21    0.60    1.82
  -3  -2 -21    1.90    1.29
  -3   2  21    3.83    2.01
   3  -2  20   96.70    7.46
  -3   2  20   93.33    6.39
   3   2 -20   76.27    6.33
  -3  -2 -20   85.19    6.49
   3   2 -19  138.51    8.35
  -3  -2 -19  137.62    7.78
   3  -2  19  150.85    8.99
  -3   2  19  133.17    7.38
  -3   2  18  111.81    6.41
  -3  -2 -18   87.22    6.23
   3  -2  18   72.43    6.04
   3   2 -18   98.15    6.79
   3  -2  17  127.75    7.74
   3   2 -17  127.00    7.51
  -3  -2 -17  131.81    7.17
  -3   2  17  129.18    6.77
   3  -2  16   82.37    6.14
   3   2 -16   80.28    5.80
  -3   2  16   78.65    5.04
  -3  -2 -16   75.70    5.36
   3  -2  15  305.37   11.12
   3   2 -15  316.03   11.17
  -3   2  15  309.35    9.60
  -3  -2 -15  314.07   10.45
  -3   2  14  179.41    6.99
   3   2 -14  191.46    8.50
   3  -2  14  168.14    8.05
  -3  -2 -14  187.95    7.80
   3  -2  13   74.64    5.22
   3   2 -13   87.60    5.63
  -3  -2 -13   83.21    5.13
  -3   2  13   73.49    4.33
   3  -2  12  379.41   11.23
  -3   2  12  376.60    9.41
   3   2 -12  402.73   11.64
  -3  -2 -12  403.07   10.72
   3   2 -11   48.82    4.03
  -3   2  11   56.06    3.56
  -3  -2 -11   51.89    3.73
   3  -2  11   55.00    4.16
  -3  -2 -10   60.38    4.03
   3  -2  10   59.28    4.09
  -3   2  10   59.94    3.34
   3   2 -10   61.96    4.46
   3   2  -9   74.93    4.61
  -3  -2  -9   74.69    4.33
  -3   2   9   78.89    3.66
   3  -2   9   72.78    4.37
   3   2  -8  223.02    7.82
   3  -2   8  218.85    7.17
  -3   2   8  226.00    5.72
   3   2  -7 1649.58   20.44
  -3   2   7 1646.12   14.25
   3  -2   7 1634.62   18.82
  -3   2   6  589.83    7.91
   3  -2   6  583.60   10.65
   3  -2   5  575.74   10.09
  -3   2   5  569.79    7.22
   3   2  -5  582.39   11.56
  -3   2   4  493.81    6.22
   3  -2   4  487.47    8.63
   3   2  -3  161.46    5.96
  -3   2   3  158.76    3.39
   3  -2   3  155.34    4.54
   3   2  -2  590.42   10.83
   3  -2   2  577.52    8.17
   3   2  -1  220.59    6.48
   3  -2   1  209.13    4.59
   3  -2   0 1245.81   10.36
   3   2   0 1261.49   15.35
   3  -2  -1  221.60    4.31
   3   2   1  234.16    6.52
   3  -2  -1  229.67    4.16
  -3  -2   1  232.56    6.46
   3  -2  -2  561.82    6.83
  -3   2  -2  544.22    7.93
   3   2   2  551.57   10.13
  -3  -2   2  568.84   10.40
  -3   2  -3  169.34    4.65
   3   2   3  152.97    5.28
   3  -2  -3  158.74    3.64
  -3  -2   3  166.15    5.66
   3  -2  -4  472.71    6.46
  -3  -2   4  477.01    9.96
  -3   2  -4  484.44    8.38
  -3  -2   5  560.08   11.04
  -3   2  -5  533.69    9.29
   3   2   5  559.45   10.45
   3   2   5  562.12   10.26
   3  -2  -5  572.98    7.44
   3   2   6  616.05   11.39
  -3  -2   6  585.27   11.78
  -3   2  -6  596.62   10.29
   3   2   7 1675.73   18.86
  -3  -2   7 1641.57   20.41
  -3   2  -7 1597.35   17.90
   3  -2  -7 1631.32   14.11
  -3  -2   8  215.87    7.66
   3  -2  -8  230.81    5.61
  -3   2  -8  224.72    7.05
   3   2   8  221.24    7.07
   3  -2  -9   76.05    3.44
   3   2   9   84.69    4.68
  -3   2  -9   75.70    4.33
  -3  -2   9   80.18    4.80
   3  -2 -10   66.08    3.41
   3   2  10   58.21    4.14
  -3  -2  10   65.29    4.62
  -3   2 -10   62.79    4.12
   3  -2 -11   61.49    3.39
  -3   2 -11   52.73    3.98
   3   2  11   63.34    4.29
  -3  -2  11   55.46    4.27
   3  -2 -12  383.88    8.94
  -3   2 -12  408.31   11.20
   3   2  12  386.63   10.91
  -3  -2  12  415.95   11.97
   3  -2 -13   81.22    4.27
  -3   2 -13   81.72    5.34
  -3  -2  13   76.86    5.31
   3   2  13   86.47    5.34
   3  -2 -14  176.70    6.62
   3   2  14  182.00    8.08
  -3  -2  14  168.99    8.23
  -3   2 -14  168.04    7.73
  -3  -2  15  321.35   11.60
  -3   2 -15  323.00   11.07
   3   2  15  323.26   11.00
   3  -2 -15  292.20    8.81
  -3  -2  16   82.78    6.21
   3  -2 -16   79.94    4.91
   3   2  16   82.99    5.75
   3   2  17  121.17    7.31
  -3  -2  17  144.42    8.23
  -3   2 -17  129.75    7.52
   3  -2 -17  122.41    6.20
  -3   2 -18  107.32    6.97
  -3  -2  18  117.84    7.71
   3  -2 -18  108.44    6.19
   3   2  18  101.59    6.87
  -3   2 -19  133.92    8.23
   3  -2 -19  136.27    7.12
  -3  -2  19  141.87    8.86
   3   2  19  135.74    8.08
   3   2  20   90.30    6.91
   3  -2 -20   97.22    6.01
  -3  -2  20   89.94    7.08
  -3   2 -20   91.93    6.98
  -3   2 -21   -0.45    1.33
   3   2  21   -1.58    1.59
  -3  -2  21    1.44    1.44
   3  -2 -21    2.42    1.51
   3   2  22   65.40    6.35
   3  -2 -22   49.31    4.86
  -3  -2  22   60.67    6.27
  -3   2 -22   61.79    6.09
   3   2  23  276.66   13.00
  -3  -2  23  297.10   14.01
   3  -2 -23  266.69   11.24
  -3   2 -23  299.14   13.19
   3   2  24   62.51    6.45
  -3  -2  24   67.29    7.12
   3  -2 -24   51.50    5.35
  -3   2 -24   51.74    5.84
  -3  -2  25   21.34    4.36
   3   2  25    9.12    2.41
  -3   2 -25   20.94    3.94
   3  -2 -25   16.51    3.26
   3   2  26   13.05    3.39
  -3  -2  26   12.57    3.26
   3  -2 -26   14.98    3.20
   3   2  27    2.40    2.14
   3  -2 -27    4.93    2.26
   3   2  28   42.59    6.08
   3  -2 -28   34.06    4.69
  -3  -2  28   36.05    5.79
   3  -2 -29    3.01    2.56
  -3  -2  29    2.40    2.99
   3   2  29    8.63    3.46
   3   2  30   10.05    4.20
  -3  -2  30    8.65    4.35
  -3   3  31    5.00    2.90
  -3   3  30    5.91    3.33
  -3   3  29    4.40    3.34
  -3   3  28   26.83    4.62
   3  -3  28   29.32    5.42
   3  -3  27   11.89    3.95
  -3   3  27    8.74    2.85
  -3  -3 -26   15.21    3.89
   3  -3  26   17.60    4.50
   3   3 -26    8.67    3.02
   3   3 -25    2.79    2.03
   3  -3  25    0.47    1.87
  -3   3  25    4.65    2.43
  -3  -3 -25    0.55    1.88
   3   3 -24    2.73    2.42
  -3  -3 -24    1.84    1.76
  -3   3  24    5.02    2.23
   3  -3  24    1.55    1.96
   3   3 -23  136.08    9.44
  -3   3  23  129.79    8.12
   3  -3  23  130.74    9.65
  -3  -3 -23  144.04    8.94
   3  -3  22   72.01    6.91
   3   3 -22   71.71    6.77
  -3  -3 -22   65.15    5.99
  -3   3  22   83.99    6.30
   3   3 -21  181.64   10.20
  -3  -3 -21  155.52    8.72
  -3   3  21  186.82    9.00
   3  -3  21  165.10   10.20
   3   3 -20  192.66   10.28
   3  -3  20  200.07   10.87
  -3  -3 -20  205.06    9.60
  -3   3  20  187.43    8.68
   3   3 -19  143.74    8.67
   3  -3  19  138.60    8.74
  -3  -3 -19  140.82    7.93
  -3   3  19  141.04    7.38
   3   3 -18   19.86    3.37
   3  -3  18   20.10    3.41
  -3  -3 -18   20.51    3.36
  -3   3  18   17.35    2.62
  -3   3  17  158.39    7.17
   3  -3  17  152.90    8.67
   3   3 -17  167.94    8.89
  -3  -3 -17  134.54    7.61
   3   3 -16  145.95    8.23
   3  -3  16  156.46    8.50
  -3  -3 -16  141.76    7.37
  -3   3  16  149.48    6.79
   3  -3  15  107.62    6.79
  -3  -3 -15  110.03    6.42
   3   3 -15  113.93    7.11
  -3   3  15  109.04    5.47
   3  -3  14   41.73    4.21
  -3   3  14   41.43    3.26
  -3  -3 -14   43.87    3.98
   3  -3  13    8.65    1.90
  -3   3  13    9.08    1.64
   3   3 -13    6.91    2.05
  -3  -3 -13    3.19    1.15
   3  -3  12   12.57    2.28
   3   3 -12   10.98    2.22
  -3   3  12   11.48    1.59
  -3  -3 -12    9.46    1.94
   3  -3  11  131.75    6.54
   3   3 -11  141.14    7.08
  -3   3  11  135.91    4.97
   3  -3  10 1196.26   18.73
  -3   3  10 1226.06   13.64
   3   3 -10 1180.05   20.00
  -3   3   9  567.00    8.66
   3   3  -9  562.66   13.42
   3   3  -8  529.39   12.66
  -3   3   8  516.91    7.69
   3  -3   8  504.54   11.19
   3  -3   7   75.87    4.21
  -3   3   7   73.22    2.58
   3   3  -7   76.90    4.80
   3  -3   6   57.92    3.49
   3   3  -6   68.39    4.36
  -3   3   5  287.53    3.91
   3   3  -5  302.06    8.87
   3   3  -4  546.32   11.63
   3  -3   4  549.17    9.36
   3   3  -3 2607.42   24.89
   3  -3   3 2594.16   19.21
   3   3  -2  206.05    6.85
   3  -3   2  215.52    5.13
   3  -3   1  165.85    4.11
   3   3  -1  166.16    6.13
  -3  -3  -1  171.10    5.78
  -3  -3   0   64.93    3.66
  -3   3   0   70.22    2.37
   3   3   0   63.35    3.69
   3  -3   0   69.63    2.39
   3  -3  -1  166.61    3.31
  -3   3  -1  165.99    4.01
   3  -3  -1  160.33    3.25
  -3  -3   1  168.33    5.92
   3   3   1  153.50    5.82
   3   3   2  202.17    6.40
   3  -3  -2  195.33    3.37
   3  -3  -2  196.48    3.20
  -3   3  -2  203.58    4.81
  -3  -3   3 2548.12   24.28
  -3   3  -3 2554.19   18.06
   3   3   4  555.58   10.70
  -3   3  -4  576.33    9.30
  -3  -3   4  571.85   11.97
   3   3   5  286.72    7.76
   3  -3  -5  292.17    4.12
  -3  -3   5  293.70    8.68
  -3   3  -5  307.30    7.21
  -3  -3   6   55.47    3.96
  -3   3  -6   59.95    3.45
   3  -3  -6   55.02    1.96
   3   3   6   56.51    3.53
   3   3   6   57.54    3.53
   3   3   7   75.29    4.10
  -3  -3   7   80.33    4.75
   3   3   7   80.79    4.38
   3  -3  -7   85.02    2.66
  -3   3  -7   82.34    4.16
  -3  -3   8  553.37   12.81
   3  -3  -8  531.93    7.24
   3   3   8  565.71   11.35
  -3   3  -8  531.59   11.11
   3  -3  -9  562.68    8.10
  -3  -3   9  575.48   13.57
   3   3   9  583.54   12.02
  -3   3  -9  552.50   11.74
   3  -3 -10 1218.29   12.82
   3   3  10 1232.98   18.16
  -3  -3  10 1237.26   20.52
  -3   3 -10 1214.93   18.14
  -3  -3  11  127.89    6.88
   3   3  11  127.11    6.07
  -3   3 -11  123.09    5.95
   3  -3 -11  122.18    4.34
  -3   3 -12   12.32    2.14
  -3  -3  12    9.86    2.20
   3   3  12    9.70    1.97
   3  -3 -12   10.50    1.50
  -3  -3  13    9.21    2.14
   3  -3 -13    8.81    1.48
  -3   3 -13    7.00    1.81
   3   3  13    7.45    1.77
   3  -3 -14   43.85    3.16
  -3  -3  14   43.08    4.46
  -3   3 -14   44.11    4.07
   3   3  14   43.69    3.92
  -3   3 -15  107.79    6.57
   3  -3 -15  111.48    5.20
  -3  -3  15  109.05    7.08
   3   3  15  119.13    6.79
  -3   3 -16  140.58    7.78
  -3  -3  16  128.39    7.89
   3   3  16  152.15    7.95
   3  -3 -16  153.85    6.28
  -3   3 -17  155.10    8.16
  -3  -3  17  164.15    8.98
   3  -3 -17  155.05    6.60
   3   3  17  164.94    8.46
   3  -3 -18   16.04    2.43
   3   3  18   17.04    2.79
  -3   3 -18   12.31    2.43
   3  -3 -19  150.12    6.97
  -3  -3  19  154.64    9.38
  -3   3 -19  137.03    8.17
   3   3  19  156.74    8.59
  -3   3 -20  208.64   10.39
  -3  -3  20  203.51   11.12
   3  -3 -20  194.20    8.30
   3   3  20  192.70    9.84
   3   3  21  176.16    9.68
  -3  -3  21  164.92   10.40
   3  -3 -21  182.45    8.18
  -3   3 -21  194.41   10.24
   3   3  22   80.74    6.82
   3  -3 -22   78.67    5.61
  -3  -3  22   84.13    7.76
  -3   3 -22   78.73    6.98
   3   3  23  142.65    9.27
  -3  -3  23  136.69   10.00
  -3   3 -23  148.38    9.50
   3  -3 -23  147.90    7.86
   3   3  24    1.86    1.79
  -3  -3  24    3.42    2.43
  -3   3 -24    5.70    2.55
   3  -3 -24   -0.01    1.51
   3   3  25    3.78    2.31
  -3   3 -25    1.03    1.77
  -3  -3  25    6.01    3.12
   3  -3 -25    5.64    2.49
   3   3  26   18.55    4.11
   3  -3 -26   12.43    2.97
  -3  -3  26   13.87    3.86
   3  -3 -27   10.12    2.99
  -3  -3  27    6.57    2.24
   3  -3 -28   32.47    4.58
  -3  -3  28   20.41    4.98
   3   3  28   31.17    5.55
   3   3  29    2.23    2.67
  -3  -3  29    1.50    3.22
   3  -3 -29    1.07    1.98
   3   3  30    6.52    3.71
   3  -3 -30    6.26    2.94
  -3   4  30   83.12    8.07
  -3   4  29   34.36    5.31
   3  -4  28   59.37    7.82
  -3   4  28   56.32    6.32
   3  -4  27    8.32    3.13
  -3   4  27   12.73    3.45
  -3   4  26   25.88    4.39
   3  -4  26   21.16    4.75
  -3  -4 -26   23.05    4.05
   3   4 -25   49.18    6.39
   3  -4  25   48.72    6.48
  -3  -4 -25   64.35    6.32
  -3   4  25   63.92    6.12
   3  -4  24   94.98    8.64
   3   4 -24  104.72    8.52
  -3  -4 -24   97.12    7.53
  -3   4  24  103.68    7.29
   3  -4  23   44.40    5.91
  -3   4  23   56.53    5.43
  -3  -4 -23   54.44    5.53
   3   4 -23   44.91    5.75
   3   4 -22    4.30    2.79
   3  -4  22    0.90    1.77
  -3  -4 -22   -0.51    1.71
  -3   4  22    1.29    1.44
  -3  -4 -21  115.68    7.83
   3   4 -21  121.63    8.60
  -3   4  21  125.59    7.22
   3  -4  21  129.79    9.19
  -3   4  20  162.53    7.91
   3  -4  20  171.96   10.30
   3   4 -20  170.38    9.89
  -3  -4 -20  168.82    8.70
   3   4 -19  250.47   11.80
   3  -4  19  224.41   11.40
  -3   4  19  225.99    8.96
  -3  -4 -19  239.24   10.06
   3   4 -18   52.11    5.33
  -3   4  18   46.65    3.95
   3  -4  18   54.89    5.57
  -3  -4 -18   52.07    4.62
   3   4 -17  266.15   11.63
   3  -4  17  262.24   11.55
  -3  -4 -17  248.48   10.04
  -3   4  17  236.30    8.39
   3  -4  16   90.10    6.61
   3   4 -16   88.39    6.62
  -3   4  16   89.64    4.99
   3  -4  15  200.32    9.51
   3   4 -15  219.75   10.09
  -3   4  15  195.39    7.00
   3  -4  14  285.57   10.96
   3   4 -14  295.60   11.44
  -3   4  14  267.62    7.73
  -3   4  13   31.18    2.48
   3  -4  13   28.22    3.42
   3   4 -13   28.94    3.70
   3  -4  12   16.94    2.66
   3   4 -12   20.69    3.01
  -3   4  12   21.92    2.07
   3  -4  11  710.69   15.47
  -3   4  11  719.19   10.39
   3   4 -11  751.03   17.01
   3  -4  10  417.96   11.57
  -3   4  10  432.85    7.26
   3   4  -9  114.80    6.40
   3  -4   9  101.68    5.44
  -3   4   9  101.78    3.19
   3  -4   8   47.75    3.65
   3   4  -8   47.80    4.26
   3  -4   7  462.24   10.56
   3   4  -7  444.92   12.08
   3  -4   6   67.17    3.89
   3   4  -6   65.49    4.53
   3  -4   5    6.84    1.18
   3   4  -5    9.53    1.75
  -3  -4  -4  357.21    8.71
   3  -4   4  363.20    7.88
   3   4  -4  351.82   10.22
   3  -4   3  789.39   10.90
  -3  -4  -3  774.33   12.79
   3   4  -2  391.74   10.12
  -3  -4  -2  379.62    9.12
   3  -4   2  369.55    6.94
   3  -4   1  463.61    7.10
   3   4  -1  459.27   10.90
  -3  -4  -1  455.74   10.17
  -3   4   1  469.32    5.19
  -3   4   0   74.81    2.43
  -3  -4   0   79.96    4.30
   3  -4   0   78.97    2.63
   3  -4  -1  455.93    5.48
  -3   4  -1  461.58    6.72
   3   4   1  459.75   10.52
   3   4   2  395.03    9.74
   3  -4  -2  369.42    4.11
   3  -4  -2  383.65    4.09
  -3  -4   2  394.99    9.99
  -3   4  -2  416.24    6.95
   3   4   3  755.39   13.29
  -3   4  -3  767.45   10.30
  -3  -4   4  361.44    9.94
  -3   4  -4  349.75    7.42
   3   4   4  377.64    9.43
   3   4   5   12.39    1.77
  -3  -4   5    9.43    1.95
  -3   4  -5   12.78    1.66
   3   4   6   65.69    4.03
  -3  -4   6   52.75    4.07
  -3   4  -6   63.84    3.62
   3   4   7  450.21   10.48
  -3   4  -7  429.43    9.81
   3   4   7  457.84   10.39
  -3   4  -8   44.56    3.34
  -3  -4   8   40.53    3.74
   3  -4  -8   41.76    1.59
   3   4   8   45.43    3.40
   3   4   8   50.70    3.70
  -3  -4   9  113.34    6.38
   3   4   9  107.13    5.28
   3   4   9  108.12    5.22
  -3   4  -9  106.79    5.33
   3  -4  -9  100.85    2.89
   3   4  10  460.51   11.22
   3  -4 -10  455.87    6.81
  -3   4 -10  452.79   11.33
  -3   4 -11  766.05   15.35
   3   4  11  758.45   14.67
   3  -4 -11  727.95    9.43
  -3  -4  11  718.32   16.97
   3   4  12   19.99    2.63
  -3  -4  12   21.84    3.13
  -3   4 -12   23.17    2.86
   3  -4 -12   22.42    1.92
   3  -4 -13   37.17    2.58
   3   4  13   40.56    3.76
  -3   4 -13   34.12    3.59
  -3  -4  14  269.14   11.11
  -3   4 -14  276.72   10.22
   3  -4 -14  271.37    7.04
   3   4  14  284.74   10.06
   3   4  15  202.35    8.61
  -3   4 -15  196.78    8.92
  -3  -4  15  205.28   10.07
   3  -4 -15  191.11    6.22
  -3   4 -16   87.98    6.22
   3   4  16   87.25    6.04
   3  -4 -16   98.17    4.81
  -3  -4  16   97.80    7.30
  -3   4 -17  263.01   10.91
   3  -4 -17  261.39    8.05
   3   4  17  261.69   10.58
  -3  -4  17  243.42   11.50
   3  -4 -18   43.41    3.53
  -3  -4  18   49.29    5.37
  -3   4 -18   39.85    4.45
   3   4  18   46.19    4.82
  -3  -4  19  230.18   11.80
   3  -4 -19  239.67    8.51
  -3   4 -19  230.41   10.84
   3   4  19  250.97   10.92
   3  -4 -20  162.63    7.15
  -3  -4  20  157.78    9.98
  -3   4 -20  169.46    9.53
   3   4  20  154.49    8.91
  -3   4 -21  128.50    8.69
   3  -4 -21  124.20    6.48
  -3  -4  21  126.73    9.21
   3   4  21  140.43    8.60
  -3   4 -22    4.25    2.05
   3  -4 -22   -0.67    1.16
   3   4  22   -2.37    1.86
  -3  -4  22    3.01    2.17
  -3   4 -23   38.30    4.98
  -3  -4  23   50.70    6.01
   3  -4 -23   47.59    4.46
   3   4  23   52.56    5.55
   3   4  24  109.26    8.24
  -3   4 -24   91.47    8.08
   3  -4 -24   91.58    6.42
  -3  -4  24  110.47    9.15
   3   4  25   65.97    6.69
   3  -4 -25   51.72    5.00
  -3  -4  25   68.61    7.71
   3   4  26   26.89    4.61
   3  -4 -26   22.24    3.61
  -3  -4  26   21.47    5.02
   3   4  27    4.92    2.76
   3  -4 -27    5.00    2.01
   3   4  28   55.19    6.77
   3  -4 -28   56.35    5.55
  -3  -4  28   54.62    7.40
   3   4  29   27.52    5.57
  -3  -4  29   23.49    5.76
   3  -4 -29   26.06    3.88
   3   4  30  101.11    9.86
  -3   5  30   15.70    4.00
  -3   5  29   28.84    5.03
  -3   5  28    9.05    2.86
  -3   5  27  113.08    8.08
   3  -5  27  100.94    9.75
   3  -5  26   60.28    7.68
  -3   5  26   63.95    6.21
   3  -5  25   27.69    5.42
  -3   5  25   32.35    4.21
   3   5 -24   43.93    5.87
  -3   5  24   45.18    4.93
   3  -5  24   34.52    5.24
  -3   5  23  186.81    9.20
   3   5 -23  184.65   11.54
   3   5 -22    2.35    1.93
   3  -5  22    1.79    2.35
   3  -5  21  122.03    9.20
  -3   5  21  115.60    6.67
   3   5 -21  113.46    8.52
   3  -5  20  255.40   12.78
  -3   5  20  274.18    9.91
   3  -5  19  147.07    9.41
  -3   5  19  137.67    6.79
   3   5 -19  164.69    9.85
   3   5 -18  132.42    8.62
   3  -5  18  123.76    8.39
  -3   5  18  126.37    6.22
   3   5 -17  134.66    8.71
   3  -5  17  132.52    8.59
  -3   5  17  139.04    6.21
   3  -5  16  802.88   20.21
   3   5 -16  796.57   20.43
  -3   5  16  788.66   13.97
  -3   5  15   48.28    3.30
   3  -5  15   48.79    4.91
   3   5 -15   49.56    5.07
  -3   5  14  123.49    4.91
   3   5 -14  116.83    7.51
   3  -5  14  104.04    6.93
  -3   5  13    8.13    1.30
   3  -5  13    5.64    1.73
   3   5 -13    9.61    2.41
   3  -5  12   85.48    5.83
   3   5 -12   93.45    6.49
  -3   5  12   83.92    3.49
   3  -5  11  584.22   14.73
  -3   5  11  594.96    8.42
   3   5 -11  604.15   16.00
   3  -5  10   52.13    4.30
   3   5 -10   53.65    4.92
  -3   5  10   51.93    2.21
   3   5  -9  372.51   12.09
   3  -5   9  365.24   10.71
   3  -5   8   12.21    2.02
   3   5  -8   19.18    3.03
   3  -5   7   82.40    4.72
   3   5  -7   60.59    4.83
   3  -5   6  116.60    5.28
   3   5  -6  133.42    6.77
   3  -5   5   62.46    3.71
   3   5  -5   64.16    4.70
   3  -5   4  167.16    5.75
  -3  -5  -4  166.65    6.25
   3   5  -4  157.80    7.10
   3   5  -3  125.62    6.22
   3  -5   3  121.08    4.59
  -3  -5  -3  117.28    5.29
  -3  -5  -2  614.04   12.17
   3   5  -2  627.87   13.61
   3  -5   2  647.02    9.94
   3  -5   1 1634.08   14.47
   3   5  -1 1672.63   21.88
  -3  -5  -1 1623.18   20.33
  -3   5   1 1640.66    9.95
   3  -5   0    5.84    0.89
   3   5   0    5.18    1.44
  -3   5   0    6.15    0.75
  -3  -5   0    5.95    1.41
   3   5   1 1612.44   20.89
  -3   5  -1 1609.34   13.07
  -3  -5   1 1652.37   21.14
  -3  -5   2  633.74   13.29
   3   5   2  656.61   13.28
  -3   5  -2  640.25    8.95
  -3  -5   3  122.66    6.03
  -3   5  -3  122.69    4.32
   3   5   3  122.09    5.71
   3   5   4  168.30    6.69
  -3  -5   4  171.80    7.25
  -3   5  -4  178.73    5.51
  -3   5  -5   67.51    3.70
   3   5   5   65.96    4.15
  -3  -5   5   69.75    4.81
  -3  -5   6  121.36    6.46
   3   5   6  127.59    5.91
  -3   5  -6  127.95    5.34
  -3  -5   7   82.16    5.63
   3   5   7   83.09    4.79
  -3   5  -7   83.00    4.44
   3   5   8   11.60    1.94
  -3   5  -8   13.25    1.99
  -3  -5   8   11.79    2.20
   3   5   8   14.71    2.08
   3   5   9  376.62   10.29
   3   5   9  377.93   10.32
  -3   5  -9  375.16   10.29
   3   5  10   55.26    4.10
   3   5  10   49.29    3.86
  -3  -5  10   52.76    4.87
  -3   5 -10   58.07    4.29
   3  -5 -10   51.22    1.91
   3   5  11  588.03   13.40
   3  -5 -11  567.94    7.21
  -3   5 -11  663.59   14.98
   3   5  11  614.22   13.60
  -3  -5  11  638.52   16.59
  -3   5 -12   92.67    5.77
   3  -5 -12   92.95    3.25
   3   5  12   88.68    5.36
   3   5  12   99.61    5.59
  -3  -5  12   95.28    6.58
  -3  -5  13    6.53    2.34
   3   5  13    6.86    1.88
   3  -5 -13    7.04    1.03
  -3   5 -13    8.93    2.10
   3   5  14  126.49    6.79
   3  -5 -14  128.71    4.43
  -3   5 -14  123.85    7.11
  -3  -5  14  129.30    8.05
  -3   5 -15   48.26    4.53
   3  -5 -15   46.70    2.92
  -3  -5  15   45.39    4.97
   3   5  15   49.66    4.51
   3  -5 -16  799.49   12.54
  -3  -5  16  777.59   20.44
   3   5  16  809.12   17.77
  -3   5 -16  817.60   19.09
   3  -5 -17  142.74    5.64
   3   5  17  145.58    7.89
  -3   5 -17  153.24    8.51
  -3  -5  17  136.16    9.18
   3   5  18  137.58    7.94
   3  -5 -18  116.01    5.34
  -3  -5  18  131.48    9.03
  -3   5 -18  110.71    7.57
   3   5  19  159.21    8.79
  -3  -5  19  142.89    9.67
   3  -5 -19  149.03    6.29
  -3   5 -19  145.86    8.83
   3  -5 -20  280.36    8.94
   3   5  20  295.33   12.23
  -3  -5  20  277.66   13.58
  -3   5 -20  284.31   12.43
  -3  -5  21  105.91    8.60
   3  -5 -21  112.41    5.92
  -3   5 -21  123.74    8.70
   3   5  21  117.37    7.90
   3   5  22    7.19    2.55
  -3   5 -22    2.93    1.87
  -3  -5  22    2.03    1.71
   3  -5 -22    5.34    1.82
   3   5  23  198.97   10.84
   3  -5 -23  201.59    8.46
  -3  -5  23  197.14   12.29
  -3   5 -23  182.36   11.09
   3   5  24   55.49    6.08
   3  -5 -24   43.55    4.26
  -3   5 -24   55.61    6.22
  -3  -5  24   60.00    7.10
   3   5  25   23.43    4.37
   3  -5 -25   26.51    3.47
  -3  -5  25   26.53    5.18
   3   5  26   59.60    6.68
  -3  -5  26   55.94    7.20
   3  -5 -26   50.89    4.87
  -3  -5  27   93.30    9.84
   3  -5 -27   85.96    6.44
   3   5  28   14.65    3.90
  -3  -5  28    6.30    2.92
   3  -5 -28   13.50    3.12
   3   5  29   26.63    5.33
   3   5  30   17.78    4.86
  -3   6  27   55.48    5.79
   3  -6  26   40.05    6.14
  -3   6  26   56.02    5.41
   3  -6  25   49.13    6.49
  -3   6  25   43.47    4.69
  -3   6  24  229.46   10.08
   3  -6  24  247.92   14.35
   3   6 -23   28.26    5.10
  -3   6  23   16.33    3.01
   3  -6  23   19.61    4.45
   3   6 -22   21.32    4.52
   3  -6  22   12.58    3.37
  -3   6  22   17.25    2.67
   3  -6  21   99.32    8.41
   3   6 -21   87.82    7.90
  -3   6  21   94.59    5.89
   3   6 -20   87.19    7.66
   3  -6  20   74.99    7.25
  -3   6  20   76.52    5.08
   3   6 -19   12.92    3.45
   3  -6  19   16.47    3.91
  -3   6  19    8.16    1.75
   3   6 -18   27.64    4.34
   3  -6  18   24.98    4.13
  -3   6  18   31.25    3.18
  -3   6  17   63.84    4.02
   3   6 -17   61.31    6.09
  -3   6  16  296.72    8.03
   3   6 -16  302.75   13.02
   3  -6  16  286.22   12.46
  -3   6  15  111.85    4.66
   3  -6  15  112.03    7.63
   3   6 -15  122.34    8.16
   3  -6  14  216.07   10.05
   3   6 -14  222.87   10.79
  -3   6  14  215.84    5.98
   3  -6  13   43.32    4.53
   3   6 -13   41.31    4.68
  -3   6  13   41.63    2.44
   3  -6  12   16.32    2.71
   3   6 -12   13.14    3.03
  -3   6  12   16.70    1.41
  -3   6  11  189.99    3.51
   3  -6  11  188.05    8.60
   3   6 -11  198.10    9.54
   3  -6  10  176.81    8.02
   3   6 -10  172.82    8.75
   3   6  -9  288.66   11.16
   3  -6   9  278.79    9.70
   3  -6   8  293.52    9.68
   3   6  -8  277.02   10.70
   3  -6   7   43.31    3.69
   3   6  -7   51.95    4.69
   3  -6   6  106.56    5.30
   3   6  -6  104.04    6.29
   3  -6   5  147.18    5.95
  -3  -6  -5  140.00    6.09
   3   6  -5  146.64    7.33
  -3  -6  -4  188.32    7.02
   3  -6   4  193.13    6.51
   3   6  -4  186.90    8.16
   3  -6   3 1303.93   16.06
  -3  -6  -3 1280.14   18.58
   3   6  -3 1257.79   20.92
   3   6  -2 2598.09   29.25
  -3  -6  -2 2581.86   26.65
   3  -6   2 2666.68   21.12
   3   6  -1  289.75    9.74
  -3   6   1  281.66    4.56
   3  -6   1  291.73    6.52
  -3  -6  -1  287.05    9.02
  -3  -6   0  222.48    8.04
   3   6   0  223.25    8.43
   3  -6   0  233.38    5.26
  -3   6   0  218.68    4.58
  -3  -6   1  286.00    9.36
   3   6   1  291.89    9.60
  -3   6  -1  292.21    6.03
   3  -6  -1  281.10    5.11
  -3   6  -2 2631.08   19.68
   3   6   2 2578.41   27.72
  -3  -6   2 2655.34   28.66
  -3  -6   3 1281.22   20.27
  -3   6  -3 1242.90   14.74
   3   6   3 1302.47   19.62
  -3   6  -4  201.88    6.17
   3   6   4  193.18    7.52
  -3  -6   4  196.60    8.14
   3   6   5  149.19    6.69
  -3   6  -5  160.89    5.85
  -3  -6   5  162.38    7.66
  -3  -6   6  109.10    6.38
  -3   6  -6  108.61    5.15
  -3  -6   7   63.32    4.99
   3   6   7   51.24    3.95
  -3   6  -7   60.93    4.12
  -3  -6   8  270.19   10.51
   3   6   8  283.04    9.32
  -3   6  -8  277.92    8.87
   3   6   9  276.83    9.14
  -3   6  -9  295.15    9.49
  -3  -6   9  267.10   10.64
   3   6   9  270.45    9.13
  -3  -6  10  177.48    8.85
   3   6  10  163.23    7.22
   3   6  10  167.39    7.29
  -3   6 -10  174.33    7.54
  -3  -6  11  209.00    9.94
  -3   6 -11  213.24    8.70
   3   6  11  198.29    7.84
   3   6  11  193.07    7.94
  -3  -6  12   17.67    3.23
   3   6  12   13.10    2.27
   3   6  12   16.90    2.61
  -3   6 -12   13.47    2.42
   3   6  13   45.43    3.97
  -3   6 -13   37.55    3.95
   3   6  13   40.26    3.77
  -3  -6  13   37.49    4.54
   3   6  14  227.75    9.20
  -3   6 -14  224.93    9.76
   3   6  14  215.34    8.77
   3  -6 -14  224.19    5.39
  -3  -6  14  224.25   11.04
   3  -6 -15  122.16    4.32
   3   6  15  116.76    6.61
   3   6  15  127.28    7.02
  -3   6 -15  104.71    7.05
  -3  -6  15  118.19    8.17
   3   6  16  286.19   10.60
  -3  -6  16  279.13   12.78
   3  -6 -16  304.50    7.21
   3   6  16  297.87   11.10
   3  -6 -17   58.53    3.44
  -3   6 -17   61.17    5.73
  -3  -6  17   61.02    6.21
   3   6  17   59.09    5.12
   3  -6 -18   24.18    2.38
  -3   6 -18   25.72    3.78
   3   6  18   20.71    3.34
  -3  -6  18   23.48    4.29
  -3  -6  19    6.06    2.75
   3  -6 -19   10.65    1.60
  -3   6 -19    8.37    2.62
   3   6  19    5.49    2.34
   3  -6 -20   88.30    4.96
  -3   6 -20   82.45    6.98
  -3  -6  20   84.76    7.94
   3   6  20   74.07    6.31
   3   6  21   92.00    7.13
   3  -6 -21   89.21    5.16
  -3   6 -21   91.09    7.56
  -3  -6  21   93.32    8.40
   3   6  22   11.77    2.74
  -3   6 -22   14.20    3.70
   3  -6 -22   20.63    2.93
  -3  -6  22   18.47    4.39
   3   6  23   21.73    3.94
   3  -6 -23   19.60    2.91
  -3   6 -23    8.71    2.80
  -3  -6  23   19.17    4.21
   3   6  24  239.45   12.11
   3  -6 -24  212.31    8.87
  -3  -6  24  222.65   13.74
   3   6  25   49.91    6.03
   3  -6 -25   58.22    4.94
  -3  -6  25   55.52    7.45
   3   6  26   39.13    5.26
   3  -6 -26   44.37    4.33
  -3  -6  26   46.39    6.99
   3   6  27   63.59    6.97
   3  -6 -27   55.96    4.95
  -3  -6  27   64.53    8.12
   3   6  28   58.61    7.29
   3   6  29   -0.58    2.77
   3  -7  26    8.71    3.81
  -3   7  26    4.14    1.91
   3  -7  25   97.48    9.63
   3  -7  24   68.18    7.64
  -3   7  24   67.37    5.37
   3  -7  23   24.50    5.14
  -3   7  23   30.41    3.55
   3  -7  22   49.16    6.33
  -3   7  22   46.08    4.06
   3   7 -21  105.07    8.76
   3  -7  21   99.97    8.61
  -3   7  21   95.73    5.65
  -3   7  20  293.09    9.40
   3   7 -20  320.74   14.91
   3  -7  20  292.79   14.20
   3   7 -19   41.82    5.76
   3  -7  19   51.59    5.89
  -3   7  19   45.58    3.57
   3   7 -18   63.77    6.61
   3  -7  18   54.14    5.96
  -3   7  18   58.10    3.76
  -3   7  17  308.54    8.10
   3  -7  17  302.53   13.60
   3   7 -16   48.05    5.48
   3  -7  16   52.82    5.65
  -3   7  16   46.96    3.03
   3   7 -15  154.69    9.55
   3  -7  15  149.54    9.02
  -3   7  15  153.40    4.96
  -3   7  14  147.47    3.96
  -3   7  14  151.33    4.50
   3   7 -14  142.12    8.90
  -3   7  13  205.67    4.21
   3  -7  13  237.14   10.64
   3   7 -13  243.87   11.56
  -3   7  13  203.70    4.58
   3   7 -12   26.35    3.99
   3  -7  12   22.40    3.29
   3  -7  11   20.98    3.07
   3   7 -11   26.32    3.73
   3  -7  10  193.38    8.78
   3   7 -10  191.56    9.55
   3  -7   9   29.50    3.37
   3   7  -9   31.74    4.08
   3   7  -8  136.38    7.86
   3  -7   8  124.03    6.46
   3  -7   7   64.15    4.53
   3   7  -7   76.66    5.87
   3   7  -6    2.04    1.29
   3  -7   6    0.33    0.78
  -3  -7  -5  170.17    7.02
   3  -7   5  167.83    6.78
   3   7  -5  173.53    8.34
  -3  -7  -4   12.40    2.10
   3  -7   4   18.28    2.25
   3   7  -4   15.03    2.50
   3   7  -3   94.48    6.06
  -3  -7  -3   90.10    5.22
   3  -7   3   93.01    4.54
   3   7  -2   58.31    4.76
   3  -7   2   58.67    3.35
  -3   7   2   53.91    1.93
  -3  -7  -2   65.53    4.51
   3  -7   1   91.59    3.91
  -3  -7  -1   82.63    5.11
   3   7  -1   96.24    5.92
  -3   7   1   93.27    2.94
  -3  -7   0    6.21    1.64
   3  -7   0    5.98    0.98
  -3   7   0    5.33    0.89
   3  -7  -1   93.95    3.22
  -3  -7   1   92.76    5.63
   3   7   1   95.22    5.74
  -3   7  -1   89.99    3.68
   3   7   2   56.65    4.49
   3  -7  -2   48.09    1.91
  -3  -7   2   61.01    4.62
  -3   7  -2   59.83    3.20
   3   7   3   87.83    5.45
  -3  -7   3   88.53    5.73
  -3   7  -3   87.51    4.13
  -3  -7   4   14.80    2.35
  -3   7  -4   15.87    1.95
   3   7   4   15.08    2.18
   3   7   5  171.23    7.54
  -3  -7   5  170.61    8.22
  -3   7  -5  160.00    6.09
   3   7   6    1.00    0.93
  -3  -7   6    2.40    1.56
  -3   7  -6    0.31    0.73
   3   7   7   68.33    4.86
  -3  -7   7   65.13    5.37
  -3   7  -7   71.36    4.48
  -3  -7   8  132.20    7.68
   3   7   8  121.70    6.37
  -3   7  -8  127.66    6.18
   3   7   8  129.19    6.22
  -3  -7   9   39.48    4.33
   3   7   9   33.27    3.42
   3   7   9   36.20    3.58
  -3   7  -9   27.67    3.12
  -3  -7  10  188.27    9.49
  -3   7 -10  179.92    8.00
   3   7  10  179.49    7.98
   3   7  10  178.60    7.58
   3   7  11   23.49    2.99
   3   7  11   22.01    2.84
  -3  -7  11   23.18    3.54
  -3   7 -11   21.18    2.99
  -3  -7  12   18.34    3.28
   3   7  12   17.15    2.71
   3   7  12   23.63    3.00
  -3   7 -12   26.29    3.48
  -3  -7  13  243.11   11.49
   3   7  13  239.12    9.47
  -3   7 -13  228.07    9.84
   3   7  13  227.63    9.02
  -3  -7  14  156.67    9.68
   3   7  14  154.09    7.70
   3   7  14  153.46    7.74
  -3   7 -14  167.80    8.72
  -3   7 -15  148.44    8.38
  -3  -7  15  160.76    9.92
   3   7  15  146.61    7.64
   3   7  15  154.29    7.81
   3   7  16   42.15    4.20
   3   7  16   43.55    4.47
  -3  -7  16   43.48    5.12
  -3   7 -16   37.91    4.51
  -3   7 -17  326.77   13.17
  -3  -7  17  298.14   14.21
   3   7  17  314.59   11.67
   3   7  17  301.13   11.49
   3   7  18   56.78    5.08
   3   7  18   51.64    4.88
  -3   7 -18   47.52    5.25
  -3  -7  18   58.84    6.39
   3   7  19   46.41    4.63
  -3   7 -19   48.99    5.39
   3   7  19   51.90    5.07
  -3  -7  19   41.74    5.63
   3   7  20  324.97   12.52
   3   7  20  320.09   12.89
  -3   7 -20  306.36   13.71
  -3  -7  20  306.94   15.02
   3   7  21   99.95    7.48
   3   7  21   95.82    7.00
  -3   7 -21  105.35    8.37
  -3  -7  21   85.68    8.68
  -3  -7  22   40.20    5.85
   3  -7 -22   41.32    3.59
   3   7  22   41.30    4.79
  -3   7 -22   54.90    6.27
   3   7  22   43.21    5.02
  -3  -7  23   25.23    5.17
   3   7  23   24.30    4.19
   3  -7 -23   27.77    3.12
   3   7  23   24.62    3.97
   3   7  24   68.70    6.64
   3  -7 -24   59.99    4.48
  -3  -7  24   58.30    7.68
   3  -7 -25   73.45    5.18
   3   7  25   87.33    7.76
  -3  -7  25   78.76    9.00
  -3  -7  26    7.18    3.93
   3   7  26    1.16    2.04
   3   7  27   12.72    3.46
   3   7  28    6.63    3.20
   3   7  29   37.09    6.18
   3  -8  25    5.47    3.77
   3  -8  24    4.18    3.42
  -3   8  24    8.66    1.90
   3  -8  23   16.00    4.40
  -3   8  23   17.26    2.68
   3  -8  22    9.11    3.31
  -3   8  22    9.12    2.20
   3  -8  21    7.97    2.91
   3   8 -21    5.44    2.72
  -3   8  21    2.48    1.29
   3   8 -20   39.10    5.62
  -3   8  20   42.98    2.96
   3  -8  20   44.73    6.08
  -3   8  20   37.98    3.17
   3   8 -19   92.76    8.38
  -3   8  19   92.06    4.63
   3  -8  19   87.57    8.03
  -3   8  19   84.17    3.91
   3   8 -18   15.68    3.91
   3  -8  18   11.13    2.67
  -3   8  18   14.55    1.78
  -3   8  18   15.43    1.67
   3   8 -17   35.64    5.08
  -3   8  17   35.04    2.36
   3  -8  17   36.91    4.99
   3   8 -16    7.07    2.99
  -3   8  16    3.40    0.78
   3  -8  15   87.34    7.14
  -3   8  15   74.49    2.81
  -3   8  15   82.28    3.15
   3   8 -14  201.19   11.02
   3  -8  14  187.68   10.12
   3   8 -13  266.25   12.49
   3  -8  13  281.76   11.95
   3   8 -12  406.63   14.97
   3  -8  12  360.98   13.19
   3   8 -11  182.06    9.89
   3  -8  11  173.63    8.89
   3  -8  10  154.72    8.05
   3   8 -10  161.76    9.23
   3  -8   9  406.49   12.65
   3   8  -9  382.57   13.85
   3  -8   8  224.13    9.05
   3   8  -8  218.20   10.32
   3  -8   7   34.66    3.52
   3   8  -7   34.26    4.12
   3   8  -6   58.11    5.36
   3  -8   6   55.51    4.26
   3  -8   5   76.25    4.78
   3   8  -5   93.13    6.50
  -3  -8  -5   79.42    5.02
   3  -8   4  225.27    7.71
   3   8  -4  224.28    9.84
  -3  -8  -4  218.82    8.28
  -3  -8  -3   47.64    3.97
   3  -8   3   44.17    3.38
   3   8  -3   48.63    4.48
   3  -8   2  188.34    6.37
  -3  -8  -2  180.41    7.82
  -3   8   2  187.27    3.97
   3   8  -2  175.31    8.58
   3   8  -1  317.51   11.27
   3  -8   1  320.63    7.74
  -3  -8  -1  296.63   10.05
  -3   8   1  315.80    5.94
   3  -8   0  894.87   12.04
   3   8   0  876.59   18.42
  -3  -8   0  875.29   17.46
  -3   8   0  908.60   11.07
   3   8   1  294.12   10.69
  -3  -8   1  287.10   10.31
   3  -8  -1  307.12    6.24
  -3   8  -1  303.50    6.96
   3   8   2  178.94    8.19
   3  -8  -2  180.40    4.12
  -3  -8   2  192.96    8.60
  -3   8  -2  192.31    5.95
   3   8   3   54.95    4.62
  -3  -8   3   45.14    4.41
  -3   8  -3   52.19    3.30
  -3  -8   4  219.28    9.42
  -3   8  -4  236.82    7.35
   3   8   4  221.62    9.07
   3   8   5   93.51    5.77
  -3  -8   5   89.43    6.25
  -3   8  -5   82.90    4.57
  -3  -8   6   49.86    4.74
   3   8   6   44.65    4.04
  -3   8  -6   53.03    3.89
  -3   8  -7   36.92    3.46
   3   8   7   34.90    3.65
  -3  -8   7   36.79    4.20
  -3  -8   8  230.36   10.59
   3   8   8  220.11    9.08
  -3   8  -8  218.69    8.37
   3   8   9  394.76   11.39
   3   8   9  385.98   12.06
  -3  -8   9  422.04   14.56
  -3   8  -9  408.90   11.84
   3   8  10  142.65    7.38
  -3  -8  10  154.77    9.15
   3   8  10  141.37    6.95
  -3   8 -10  147.03    7.47
  -3  -8  11  165.28    9.47
   3   8  11  174.30    8.19
   3   8  11  173.28    7.95
  -3   8 -11  177.82    8.36
  -3  -8  12  368.86   14.39
   3   8  12  351.67   11.47
  -3   8 -12  382.10   12.65
   3   8  12  377.64   12.29
  -3  -8  13  260.61   12.34
   3   8  13  258.41    9.93
   3   8  13  281.86   10.72
  -3   8 -13  276.03   11.07
  -3  -8  14  188.55   10.76
   3   8  14  187.35    8.98
  -3   8 -14  194.25    9.67
   3   8  14  190.30    8.56
   3   8  15  112.68    6.93
  -3   8 -15  100.42    7.09
  -3  -8  15   87.91    7.68
   3   8  15  105.84    6.77
  -3  -8  16    2.10    1.83
   3   8  16    3.47    1.65
   3   8  16    1.92    1.28
  -3   8 -16    5.66    2.04
   3   8  17   34.33    4.10
  -3   8 -17   36.65    4.73
   3   8  17   37.72    4.29
  -3  -8  17   45.60    5.79
  -3  -8  18   17.39    4.04
   3   8  18   15.81    2.92
  -3   8 -18   13.84    3.09
   3   8  18   14.53    2.65
   3   8  19   90.30    6.71
   3   8  19   89.39    6.65
  -3   8 -19   92.00    7.61
  -3  -8  19   87.19    8.46
  -3  -8  20   38.49    5.87
   3   8  20   37.03    4.75
   3   8  20   36.26    4.41
  -3   8 -20   40.15    5.36
  -3  -8  21    8.76    3.83
   3   8  21    3.16    1.86
   3   8  21    4.72    2.06
  -3   8 -21    3.74    2.35
  -3  -8  22    9.53    3.63
   3   8  22   10.99    2.87
   3   8  22   15.22    3.58
   3   8  23   13.90    3.07
  -3  -8  23    7.85    2.71
  -3  -8  24   13.25    4.68
   3   8  24   15.92    3.53
   3   8  24   14.77    3.51
   3   8  25    6.72    2.59
   3   8  25   -0.99    2.31
  -3  -8  25    2.59    3.06
   3   8  26   17.49    4.07
   3   8  27   23.41    4.44
   3  -9  24   43.16    6.92
  -3   9  23    1.09    1.30
  -3   9  23    1.75    1.23
  -3   9  22    3.02    1.12
   3  -9  21    5.35    2.55
  -3   9  21    1.03    0.74
  -3   9  21    3.27    1.18
  -3   9  20   36.01    2.74
  -3   9  20   35.22    2.60
  -3   9  19  168.02    5.53
   3   9 -19  197.54   12.32
   3  -9  19  179.01   11.34
  -3   9  18   13.34    1.39
   3   9 -18   22.02    4.23
   3  -9  18   21.39    3.97
   3   9 -17  206.10   12.35
   3  -9  17  208.19   11.75
   3  -9  16    2.18    2.09
   3   9 -16    0.36    1.80
  -3   9  16    0.65    0.36
   3   9 -15   37.76    5.10
   3  -9  15   37.53    4.94
   3   9 -14  306.20   14.04
   3  -9  14  299.78   13.03
   3   9 -13   32.94    4.60
   3  -9  13   32.43    4.41
   3   9 -12    2.32    1.52
   3  -9  12    1.20    1.63
   3   9 -11  268.81   12.52
   3  -9  11  264.14   11.21
   3   9 -10    5.65    2.31
   3  -9  10    5.34    1.91
   3  -9   9   23.07    3.34
   3   9  -9   23.00    3.58
   3  -9   8   91.21    6.10
   3   9  -8   82.21    6.63
   3   9  -7  131.89    8.23
   3  -9   7  125.60    6.80
   3   9  -6   56.60    5.54
   3  -9   6   67.74    4.93
   3  -9   5  121.63    6.33
   3   9  -5  124.36    7.94
  -3  -9  -5  120.68    6.38
  -3  -9  -4  231.01    8.93
   3  -9   4  235.34    8.31
   3   9  -4  220.18   10.20
  -3  -9  -3  200.87    8.37
   3   9  -3  186.50    9.30
   3  -9   3  192.84    7.27
  -3   9   3  181.94    3.71
  -3  -9  -2   70.34    5.16
   3   9  -2   69.29    5.68
  -3   9   2   70.94    2.77
   3  -9   2   74.72    4.25
   3  -9   1   41.65    2.95
  -3   9   1   43.88    2.41
  -3  -9  -1   40.26    3.90
   3   9  -1   43.29    4.50
   3   9   0   17.86    2.91
   3  -9   0   15.13    1.69
  -3  -9   0   14.86    2.59
  -3   9   0   14.81    1.61
   3   9   1   49.75    4.64
  -3  -9   1   51.67    4.63
   3  -9  -1   46.24    2.65
  -3   9  -1   44.93    2.87
   3   9   2   72.39    5.57
  -3  -9   2   79.74    5.84
  -3   9  -2   78.62    4.01
   3  -9  -2   73.98    2.95
   3   9   3  176.96    8.54
  -3  -9   3  192.28    9.02
  -3   9  -3  185.07    6.46
   3   9   4  236.36    9.76
  -3   9  -4  239.59    7.75
  -3  -9   4  223.30    9.95
   3   9   5  124.27    7.15
  -3  -9   5  126.95    7.59
  -3   9  -5  127.59    5.90
  -3  -9   6   66.68    5.68
   3   9   6   65.68    5.22
  -3   9  -6   59.48    4.22
  -3  -9   7  121.75    7.86
   3   9   7  112.85    6.74
  -3   9  -7  115.58    6.11
  -3   9  -8   84.07    5.45
  -3  -9   8   85.15    6.75
   3   9   8   70.44    5.38
  -3  -9   9   24.26    3.94
   3   9   9   21.09    3.10
   3   9   9   25.23    3.03
  -3   9  -9   23.45    2.98
   3   9  10    3.01    1.45
   3   9  10    4.45    1.48
  -3  -9  10    6.40    2.09
  -3   9 -10    6.87    1.87
   3   9  11  266.39   10.64
  -3  -9  11  269.87   12.59
  -3   9 -11  262.15   10.54
   3   9  11  260.80    9.88
   3   9  12    2.40    0.98
   3   9  12    3.60    1.55
  -3  -9  12    1.22    1.46
  -3  -9  13   26.33    4.41
   3   9  13   36.59    4.08
   3   9  13   32.38    3.81
  -3   9 -13   38.21    4.43
  -3  -9  14  298.85   13.96
   3   9  14  290.22   11.36
   3   9  14  298.77   11.15
  -3   9 -14  313.65   12.52
  -3  -9  15   36.37    5.36
   3   9  15   36.46    4.09
   3   9  15   28.83    3.67
  -3   9 -15   39.59    4.77
   3   9  16   -1.36    1.38
   3   9  16    2.57    1.83
  -3  -9  16    0.75    1.72
  -3   9 -16    3.14    1.76
  -3  -9  17  200.86   12.25
   3   9  17  214.57    9.91
   3   9  17  198.04    9.88
  -3   9 -17  206.75   11.04
  -3  -9  18   23.84    4.57
   3   9  18   20.16    3.57
   3   9  18   23.31    3.58
  -3   9 -18   20.97    4.04
  -3  -9  19  187.60   12.18
   3   9  19  178.56    9.64
  -3   9 -19  171.61   10.67
   3   9  19  177.89    9.45
  -3  -9  20   49.19    6.53
   3   9  20   37.77    4.58
  -3   9 -20   45.69    5.77
   3   9  20   39.85    4.87
   3   9  21    1.71    1.79
  -3  -9  21    3.74    2.72
   3   9  21    1.97    1.93
   3   9  22    2.69    2.30
  -3  -9  22    3.56    2.94
   3   9  22    3.82    2.40
  -3  -9  23    5.27    3.26
   3   9  23    1.23    1.68
   3   9  23   -1.12    2.29
   3   9  24   38.10    5.03
   3   9  24   46.49    5.58
   3   9  25   11.69    3.34
   3   9  25   17.45    3.89
   3   9  26   12.34    3.64
   3   9  27    3.79    3.08
   3 -10  23   10.50    4.07
   3 -10  22   -0.43    2.83
   3 -10  21   19.11    4.31
  -3  10  21    8.07    1.27
   3 -10  20    1.50    2.15
  -3  10  20    0.34    0.53
  -3  10  19   -0.53    0.46
   3 -10  19    0.30    1.96
   3  10 -18   -1.57    2.21
   3 -10  18    1.39    2.41
   3 -10  17   19.75    4.09
   3  10 -17   17.63    4.08
   3  10 -16    2.93    2.05
   3 -10  16    7.60    2.63
   3 -10  15   15.18    3.61
   3  10 -15   14.73    3.53
   3  10 -14  276.54   13.73
   3 -10  14  249.51   12.27
   3  10 -13  136.15    9.65
   3 -10  13  132.31    8.66
   3 -10  12  106.34    7.62
   3  10 -12  116.69    8.77
   3 -10  11   39.06    4.66
   3  10 -11   34.75    5.10
   3  10 -10  303.88   13.63
   3 -10  10  281.97   11.78
   3 -10   9   32.71    3.95
   3  10  -9   29.31    4.24
   3 -10   8  379.05   12.89
   3  10  -8  373.71   14.50
   3 -10   7   30.87    3.61
   3  10  -7   37.29    4.74
   3  10  -6  153.87    9.18
   3 -10   6  164.06    7.82
   3  10  -5  192.40   10.16
  -3 -10  -5  179.64    8.09
   3 -10   5  196.39    8.28
   3  10  -4   50.81    5.13
  -3 -10  -4   47.77    4.28
  -3  10   4   36.04    1.46
   3 -10   4   48.72    4.07
   3  10  -3   78.93    6.37
  -3 -10  -3   77.18    5.51
  -3  10   3   68.87    2.65
   3 -10   3   69.48    4.56
  -3  10   2   60.16    2.79
  -3 -10  -2   52.98    4.64
   3 -10   2   54.63    3.80
   3 -10   1   65.76    3.95
   3  10  -1   61.77    5.53
  -3 -10  -1   58.84    5.04
  -3  10   1   55.78    2.92
  -3 -10   0   94.14    6.29
   3 -10   0   96.11    4.45
   3  10   0   89.20    6.56
  -3  10   0   93.10    4.05
   3  10   1   67.60    5.63
  -3 -10   1   58.12    5.12
   3 -10  -1   57.72    3.12
  -3  10  -1   59.19    3.49
  -3 -10   2   54.65    5.08
   3  10   2   47.07    4.76
   3 -10  -2   52.27    2.64
  -3  10  -2   52.93    3.51
   3  10   3   71.81    5.70
  -3  10  -3   76.49    4.45
  -3 -10   3   70.83    5.75
   3  10   4   48.38    4.84
  -3 -10   4   51.14    5.03
  -3  10  -4   48.70    3.77
   3  10   5  196.42    9.30
  -3 -10   5  186.03    9.67
  -3  10  -5  196.27    7.66
   3  10   6  156.19    8.40
  -3 -10   6  137.69    8.49
  -3  10  -6  150.49    6.93
   3  10   7   31.78    3.80
  -3 -10   7   36.90    4.56
  -3  10  -7   40.61    3.87
  -3 -10   8  357.45   14.26
   3  10   8  343.17   12.37
  -3  10  -8  373.65   11.72
   3  10   9   28.64    3.69
  -3 -10   9   31.01    4.58
   3  10   9   28.21    3.37
  -3  10  -9   32.79    3.71
  -3 -10  10  283.41   13.08
   3  10  10  275.41   10.22
  -3  10 -10  290.74   11.07
   3  10  10  265.00   10.97
   3  10  11   30.07    3.72
  -3 -10  11   38.76    5.02
   3  10  11   37.84    4.39
  -3  10 -11   36.94    4.19
  -3 -10  12  117.22    8.95
   3  10  12  123.13    7.05
  -3  10 -12  100.08    6.79
   3  10  12  119.59    7.58
  -3 -10  13  146.54   10.08
   3  10  13  132.80    8.05
   3  10  13  129.39    7.25
  -3  10 -13  133.27    8.24
  -3 -10  14  255.22   13.39
   3  10  14  244.36   10.83
   3  10  14  239.77   10.30
  -3  10 -14  267.06   11.89
  -3 -10  15   10.98    3.27
   3  10  15   15.55    2.97
   3  10  15   14.14    2.71
  -3  10 -15   18.67    3.57
  -3 -10  16    4.82    2.21
   3  10  16    3.28    1.68
   3  10  16    5.23    1.87
  -3 -10  17   21.34    4.41
   3  10  17   26.10    3.81
   3  10  17   25.52    3.63
  -3  10 -17   26.09    4.20
  -3 -10  18    4.01    2.69
   3  10  18    6.29    2.12
   3  10  18    4.91    1.93
  -3  10 -18    3.47    2.45
   3  10  19    1.61    1.81
  -3 -10  19    4.06    2.86
   3  10  19   -1.34    1.72
  -3  10 -19    1.03    2.36
   3  10  20    0.25    1.84
  -3 -10  20    0.10    2.57
   3  10  21   21.61    3.89
   3  10  21   13.79    3.29
  -3 -10  21   16.34    4.12
  -3 -10  22   -0.26    2.87
   3  10  22    1.41    2.55
   3  10  22   -1.53    2.18
   3  10  23   15.99    4.34
   3  10  23   14.06    3.62
   3  10  24   16.29    3.76
   3  10  24   14.49    3.77
   3  10  26   81.40    7.83
   3 -11  22   18.77    4.87
   3 -11  21   37.33    6.24
   3 -11  20    2.60    2.33
   3 -11  19   48.67    6.66
   3 -11  18  108.91    9.34
   3 -11  17    7.07    2.81
   3  11 -16   33.90    5.46
   3 -11  16   28.87    4.97
   3  11 -15   30.45    4.74
   3 -11  15   29.91    4.76
   3  11 -14   26.04    4.58
   3 -11  14   36.42    4.92
   3  11 -13  116.17    9.19
   3 -11  13  109.41    8.23
   3 -11  12   36.75    4.81
   3  11 -12   36.14    5.14
   3  11 -11   82.69    7.53
   3 -11  11   82.01    6.92
   3 -11  10   19.87    3.39
   3  11 -10   11.34    3.20
   3  11  -9   28.95    4.48
   3 -11   9   32.85    4.08
   3  11  -8  182.83   10.59
   3 -11   8  172.88    8.98
   3  11  -7  150.21    9.47
   3 -11   7  143.46    7.90
   3  11  -6  176.10   10.11
   3 -11   6  179.52    8.57
   3 -11   5  195.61    8.62
   3  11  -5  181.77   10.17
  -3 -11  -5  178.36    8.44
   3  11  -4   48.82    5.30
   3 -11   4   58.43    4.61
  -3  11   4   51.41    2.03
  -3 -11  -4   60.32    5.00
   3 -11   3   21.83    2.71
  -3 -11  -3   24.23    3.37
   3  11  -3   21.58    3.75
  -3  11   3   25.51    1.77
  -3 -11  -2   47.08    4.59
   3 -11   2   45.20    3.71
  -3  11   2   42.79    2.56
   3  11  -2   45.41    4.99
   3 -11   1   46.49    3.47
   3  11  -1   43.34    4.91
  -3 -11  -1   38.27    4.31
  -3  11   1   41.57    2.69
  -3  11   0    0.07    0.71
   3  11   0   -1.44    1.32
   3 -11   0   -0.57    0.64
  -3 -11   1   42.91    4.46
   3 -11  -1   39.92    2.78
   3  11   1   40.84    4.62
  -3  11  -1   38.70    3.02
   3  11   2   43.51    4.88
  -3 -11   2   43.82    4.72
   3 -11  -2   43.62    2.63
  -3  11  -2   48.57    3.53
  -3 -11   3   28.31    3.91
   3  11   3   23.75    3.55
  -3  11  -3   23.57    2.65
   3  11   4   59.88    5.48
  -3  11  -4   65.51    4.46
  -3 -11   5  199.90   10.37
   3  11   5  189.19    9.74
  -3  11  -5  191.31    7.82
   3  11   6  195.64    9.76
  -3 -11   6  193.68   10.39
  -3  11  -6  180.65    7.90
   3  11   7  139.17    8.23
  -3 -11   7  145.21    9.15
  -3  11  -7  141.34    7.23
   3  11   8  161.59    8.92
  -3  11  -8  168.03    8.23
  -3 -11   8  157.38    9.78
   3  11   9   28.42    3.56
  -3 -11   9   31.79    4.60
   3  11   9   26.42    3.67
  -3  11  -9   36.03    4.05
  -3  11 -10   19.92    3.18
   3  11  10   16.95    3.02
  -3 -11  10   16.33    3.32
   3  11  10   20.51    3.48
  -3 -11  11   89.69    7.89
   3  11  11   74.15    6.07
   3  11  11   73.59    5.69
  -3  11 -11   94.28    6.76
   3  11  12   36.08    4.57
  -3 -11  12   32.70    4.89
   3  11  12   37.78    4.13
  -3  11 -12   32.42    4.20
  -3 -11  13  116.13    9.20
   3  11  13  113.80    7.11
   3  11  13  110.79    7.56
  -3  11 -13  128.28    8.19
   3  11  14   28.58    3.92
  -3 -11  14   31.85    5.18
   3  11  14   35.31    4.25
  -3  11 -14   33.67    4.48
   3  11  15   27.08    4.03
  -3 -11  15   32.80    5.28
   3  11  15   24.02    3.60
  -3  11 -15   28.73    4.40
   3  11  16   28.06    3.75
   3  11  16   29.19    4.10
  -3 -11  16   25.68    5.07
  -3  11 -16   22.47    3.95
  -3 -11  17    7.29    3.21
   3  11  17    9.17    2.92
  -3  11 -17    7.54    2.91
  -3 -11  18  107.60    9.89
   3  11  18  109.24    7.96
  -3  11 -18  119.03    9.13
   3  11  18  104.00    7.40
   3  11  19   52.52    5.36
  -3 -11  19   53.64    7.24
   3  11  19   46.16    5.27
   3  11  20    9.88    2.54
   3  11  20    9.98    3.02
  -3 -11  21   44.62    7.01
   3  11  21   44.87    5.22
   3  11  21   32.24    4.67
   3  11  22    9.34    3.10
   3  11  22   13.62    3.20
   3  11  23    8.45    2.89
   3  11  23    9.00    3.24
   3  11  24   33.94    5.14
   3  11  25   51.28    6.20
   3 -12  21   34.77    6.33
   3 -12  20    8.02    3.28
   3 -12  19   -0.45    2.58
   3 -12  18    2.50    2.25
   3 -12  17    2.24    2.67
   3 -12  16   50.12    6.32
   3 -12  15   24.49    4.48
   3  12 -14   35.30    5.44
   3  12 -13    4.37    2.54
   3 -12  13    2.96    2.40
   3  12 -12   30.10    4.89
   3 -12  12   22.46    3.83
   3  12 -11   -1.32    2.81
   3 -12  11    4.78    2.04
   3  12 -10    7.35    2.73
   3 -12  10   10.84    2.80
   3  12  -9  118.62    9.03
   3 -12   9  117.91    7.89
   3  12  -8  157.44   10.33
   3 -12   8  151.10    8.67
   3 -12   7   92.01    6.53
   3  12  -7   94.04    8.01
   3 -12   6    4.59    1.88
   3  12  -6    3.55    2.00
   3 -12   5   40.24    4.10
  -3 -12  -5   34.71    4.01
   3  12  -5   29.52    4.53
  -3 -12  -4   26.65    3.53
   3 -12   4   29.02    3.52
   3  12  -4   23.80    4.01
  -3  12   4   22.76    1.53
   3  12  -3   25.25    4.31
   3 -12   3   18.71    2.58
  -3 -12  -3   21.35    3.35
  -3  12   3   22.88    1.82
  -3  12   2    1.63    0.86
   3  12  -2   -0.29    1.38
   3 -12   2    0.58    1.11
  -3 -12  -2    1.65    1.59
  -3 -12  -1   18.36    3.23
   3 -12   1   17.27    2.23
   3  12  -1   14.61    2.92
  -3  12   1   17.29    1.86
  -3 -12   0   55.58    5.32
   3  12   0   58.05    5.80
   3 -12   0   52.04    3.61
  -3  12   0   54.63    3.52
   3 -12  -1   14.39    1.79
  -3 -12   1   11.19    2.52
   3  12   1   16.72    3.10
  -3  12  -1   16.29    2.12
  -3  12  -2    1.05    0.94
   3  12   2    1.40    2.32
  -3 -12   2    0.15    1.50
  -3 -12   3   22.05    3.66
   3  12   3   22.96    3.62
  -3  12  -3   23.44    2.77
   3  12   4   31.17    4.24
  -3 -12   4   27.49    4.09
  -3  12  -4   22.58    2.75
   3  12   5   46.02    4.94
  -3 -12   5   36.65    4.76
  -3  12  -5   39.48    3.80
  -3  12  -6    4.29    1.51
   3  12   6    6.28    2.41
  -3 -12   6    6.86    2.60
   3  12   7   91.73    7.02
  -3 -12   7   77.74    7.04
  -3  12  -7   75.79    5.59
   3  12   8  136.42    8.59
  -3 -12   8  145.29    9.64
  -3  12  -8  146.08    7.91
   3  12   9  108.91    7.68
  -3 -12   9  122.95    9.19
   3  12   9  102.56    6.73
  -3  12  -9  120.94    7.40
  -3  12 -10   11.73    2.88
   3  12  10    9.82    2.62
   3  12  10    6.57    2.26
  -3 -12  10   10.44    3.22
  -3  12 -11    2.05    1.64
   3  12  11    4.03    1.49
  -3 -12  11    3.30    2.03
   3  12  11    2.65    1.65
  -3 -12  12   32.14    5.05
   3  12  12   25.56    3.61
   3  12  12   24.10    3.83
  -3  12 -12   27.99    4.10
   3  12  13    4.19    2.10
   3  12  13    2.73    2.21
  -3 -12  13    0.82    1.87
  -3  12 -13    3.08    1.70
  -3 -12  14   29.81    5.21
   3  12  14   29.54    3.77
   3  12  14   28.68    4.21
  -3  12 -14   32.62    4.72
  -3 -12  15   19.27    4.20
   3  12  15   23.54    3.64
   3  12  15   21.60    3.94
  -3  12 -15   28.81    4.61
   3  12  16   36.07    4.41
  -3 -12  16   45.13    6.67
   3  12  16   42.25    5.11
  -3  12 -16   35.01    4.90
   3  12  17    5.85    2.62
  -3 -12  17    5.22    3.12
   3  12  17    6.28    2.55
  -3  12 -17    1.91    2.00
  -3 -12  18    1.14    3.07
   3  12  18    0.22    1.83
   3  12  18    2.42    1.77
   3  12  19    2.12    2.24
  -3 -12  19    0.78    2.51
   3  12  19   -0.44    1.74
   3  12  20   18.51    3.93
   3  12  20   18.45    4.16
   3  12  21   30.10    5.02
   3  12  21   36.37    4.86
   3  12  22   65.13    6.58
   3  12  23    8.50    3.43
   3 -13  19   11.92    4.27
   3 -13  18   34.66    5.84
   3 -13  17    7.27    3.47
   3 -13  16    5.54    2.91
   3 -13  14   58.80    6.78
   3 -13  13   22.44    4.16
   3 -13  12   20.33    3.91
   3  13 -12   20.21    4.78
   3 -13  11   40.18    5.19
   3  13 -11   33.39    5.23
   3  13 -10   91.19    8.31
   3 -13  10   97.00    7.74
   3  13  -9  109.13    8.91
   3 -13   9  124.89    8.41
   3 -13   8   67.31    6.03
   3  13  -8   43.49    5.70
   3 -13   7   78.11    6.33
   3  13  -7   78.06    7.57
   3 -13   6   34.52    4.17
   3  13  -6   37.41    5.26
   3 -13   5  213.93    9.53
   3  13  -5  200.15   11.63
  -3 -13  -5  206.06    9.69
  -3 -13  -4    5.32    1.76
   3 -13   4    4.42    1.80
   3  13  -4    9.39    2.93
  -3  13   4    5.03    0.78
  -3 -13  -3  108.68    7.28
   3 -13   3  106.50    6.23
   3  13  -3  119.04    8.77
  -3  13   3  106.97    3.97
  -3  13   2   53.94    3.14
   3 -13   2   54.90    4.26
  -3 -13  -2   46.69    4.92
   3  13  -2   55.15    6.08
  -3 -13  -1   63.90    5.82
   3  13  -1   73.69    6.95
  -3  13   1   57.96    3.47
   3 -13   1   58.34    4.15
  -3 -13   0  103.89    7.56
   3 -13   0  100.13    5.08
   3  13   0   91.48    7.46
  -3  13   0  106.74    5.06
  -3  13  -1   60.41    3.99
   3 -13  -1   62.66    3.71
  -3 -13   1   60.42    5.85
   3  13   1   72.04    6.73
   3 -13  -2   50.49    3.05
  -3 -13   2   54.96    5.59
   3  13   2   54.99    6.01
  -3  13  -2   57.71    4.09
  -3 -13   3  106.15    7.81
  -3  13  -3  118.71    6.15
   3  13   3  109.48    8.11
  -3  13  -4    5.39    1.71
   3  13   4    1.04    1.40
  -3 -13   4    5.93    2.40
  -3 -13   5  200.19   11.15
  -3  13  -5  189.62    8.43
   3  13   5  190.36   10.37
   3  13   6   35.28    4.57
  -3 -13   6   45.82    5.60
  -3  13  -6   46.21    4.41
   3  13   7   81.94    7.03
  -3  13  -7   86.39    6.20
  -3 -13   7   80.50    7.49
   3  13   8   63.29    6.22
  -3 -13   8   71.34    7.21
  -3  13  -8   69.70    5.79
   3  13   9   94.06    7.48
   3  13   9   99.43    6.98
  -3 -13   9  111.34    8.97
  -3  13  -9  110.29    7.35
   3  13  10   80.82    6.91
   3  13  10   83.36    6.27
  -3 -13  10   94.36    8.48
  -3  13 -10   90.20    6.84
   3  13  11   42.78    5.05
   3  13  11   35.84    4.18
  -3 -13  11   35.70    5.34
  -3  13 -11   44.26    4.88
   3  13  12   18.18    3.15
   3  13  12   17.07    3.24
  -3 -13  12   16.49    4.18
  -3  13 -12   20.57    3.85
   3  13  13   19.03    3.14
  -3 -13  13   13.49    3.66
   3  13  13   18.02    3.59
  -3  13 -13   19.44    3.85
  -3 -13  14   53.23    7.07
   3  13  14   44.29    4.82
   3  13  14   45.66    5.49
  -3  13 -14   50.44    5.77
  -3 -13  15   67.36    7.71
   3  13  15   64.20    6.28
   3  13  15   80.37    6.54
  -3  13 -15   59.73    6.49
  -3 -13  16    0.38    2.31
   3  13  16    6.16    2.85
   3  13  16    5.08    2.20
  -3 -13  17   16.59    4.49
   3  13  17    8.75    2.71
   3  13  17    7.66    2.73
   3  13  18   33.29    4.59
   3  13  18   26.30    4.65
   3  13  19    5.37    2.21
   3  13  19    4.73    2.95
   3  13  20   29.48    4.94
   3  13  21   10.95    3.65
   3 -14  18   48.55    6.94
   3 -14  17   51.21    7.05
   3 -14  16   15.02    4.31
   3 -14  15    2.74    3.05
   3 -14  14   11.29    3.46
   3 -14  13    4.20    3.00
   3 -14  12   65.71    7.06
   3 -14  11    7.49    2.58
   3 -14  10   19.46    3.86
   3  14 -10   32.94    5.70
   3 -14   9   37.85    4.88
   3  14  -9   39.32    5.73
   3 -14   8   34.41    4.61
   3  14  -8   34.68    5.36
   3 -14   7  106.20    7.56
   3  14  -7  106.09    8.96
   3  14  -6   14.99    3.51
   3 -14   6   17.72    3.24
   3 -14   5  115.70    7.43
   3  14  -5  104.71    8.60
  -3 -14  -4    1.78    1.31
  -3  14   4    1.66    0.55
   3  14  -4    0.96    2.28
   3 -14   4    1.12    1.46
  -3 -14  -3    1.95    1.51
   3 -14   3    4.97    1.57
   3  14  -3    5.45    2.44
  -3  14   3    5.45    1.09
  -3 -14  -2   36.50    4.48
   3  14  -2   48.70    5.69
   3 -14   2   48.35    4.15
  -3  14   2   48.63    3.09
   3 -14   1   71.40    4.74
  -3 -14  -1   71.64    6.26
   3  14  -1   72.06    7.07
  -3  14   1   71.59    4.06
  -3 -14   0   19.26    3.37
   3  14   0   18.84    3.65
  -3  14   0   21.29    2.48
   3 -14  -1   54.71    3.60
  -3  14  -1   74.27    4.64
   3  14   1   69.96    6.89
  -3 -14   1   74.22    6.63
  -3 -14   2   48.76    5.47
   3  14   2   49.85    5.80
  -3  14  -2   43.95    3.71
  -3  14  -3    4.91    1.86
  -3 -14   3    1.50    1.78
   3  14   3    5.32    2.67
  -3  14  -4   -1.51    1.58
  -3 -14   4    0.86    1.86
   3  14   4   -0.95    1.79
  -3 -14   5  101.60    8.42
   3  14   5  112.98    8.39
  -3  14  -5  108.28    6.58
   3  14   6   24.02    4.31
  -3  14  -6   26.53    3.59
  -3 -14   6   22.24    4.11
  -3 -14   7  108.77    8.91
   3  14   7  104.66    8.15
  -3  14  -7  108.46    7.06
  -3 -14   8   35.02    5.18
   3  14   8   30.01    4.41
  -3  14  -8   33.82    4.07
   3  14   9   46.37    5.61
  -3 -14   9   42.24    5.91
  -3  14  -9   43.67    5.03
   3  14   9   33.54    4.15
   3  14  10   21.93    3.89
   3  14  10   21.46    3.55
  -3 -14  10   17.41    3.97
  -3  14 -10   21.50    3.77
   3  14  11    7.12    2.82
   3  14  11    6.24    2.09
  -3 -14  11    9.20    3.11
  -3  14 -11    4.70    2.49
   3  14  12   60.08    6.36
  -3 -14  12   47.12    6.62
  -3  14 -12   61.84    6.43
   3  14  12   48.44    5.14
   3  14  13    1.14    2.52
   3  14  13    8.17    2.44
  -3 -14  13    2.20    2.73
  -3  14 -13    5.47    2.72
   3  14  14    7.09    2.66
  -3  14 -14   16.45    4.02
  -3 -14  14   14.29    4.25
   3  14  15    2.69    2.30
   3  14  15    2.04    2.51
  -3 -14  15   -2.27    3.39
   3  14  16   10.38    3.72
   3  14  16   17.65    3.22
   3  14  17   53.07    6.23
   3  14  17   53.69    5.66
   3  14  18   59.87    6.13
   3 -15  17    7.20    4.21
   3 -15  15   22.10    4.79
   3 -15  14    9.15    3.67
   3 -15  12   47.25    6.18
   3 -15  11    9.56    3.05
   3 -15   9   16.56    3.99
   3 -15   7   65.01    6.18
   3  15  -7   67.33    7.73
   3 -15   6   51.58    5.40
   3  15  -6   44.97    6.10
   3  15  -5   88.08    8.45
   3 -15   5  101.89    7.02
  -3 -15  -4    9.96    2.93
   3  15  -4   14.06    4.24
   3 -15   4    6.40    2.02
  -3  15   4    3.45    0.80
   3 -15   3   16.27    2.89
  -3 -15  -3   13.88    3.00
  -3  15   3   16.20    1.58
   3  15  -3   20.63    4.60
   3 -15   2    4.10    1.88
   3  15  -2    4.11    2.76
  -3 -15  -2    4.68    2.19
  -3  15   2    4.23    1.17
  -3 -15  -1    5.95    2.28
   3  15  -1    5.38    2.99
   3 -15   1    7.01    1.63
  -3  15   1    6.83    1.53
  -3 -15   0   35.70    4.77
   3  15   0   25.23    4.59
   3 -15   0   25.08    2.79
  -3  15   0   29.40    2.91
  -3 -15   1    3.29    2.02
   3  15   1    4.84    2.60
  -3  15  -1    5.45    1.69
  -3 -15   2   10.06    3.22
   3  15   2    6.49    3.01
   3 -15  -2    2.67    1.00
  -3  15  -2    5.94    1.93
  -3  15  -3   23.03    3.10
   3  15   3   21.40    4.44
  -3 -15   3   15.42    3.63
  -3 -15   4    9.28    3.28
   3  15   4    8.66    2.96
  -3  15  -4    8.33    2.06
  -3 -15   5   97.92    8.38
   3  15   5   88.30    7.81
  -3  15  -5   95.88    6.48
  -3  15  -6   53.89    5.08
  -3 -15   6   54.20    6.74
   3  15   6   58.45    6.55
   3  15   7   62.93    6.53
  -3  15  -7   73.67    6.19
  -3 -15   7   74.88    7.63
  -3 -15   8   68.67    7.51
   3  15   8   51.87    6.01
  -3  15  -8   60.56    5.81
  -3 -15   9   13.43    3.70
   3  15   9   17.95    3.92
   3  15   9   12.84    3.09
  -3  15  -9   18.35    3.61
  -3 -15  10   48.84    6.38
   3  15  10   42.59    5.00
  -3  15 -10   46.09    5.21
   3  15  10   51.04    5.97
   3  15  11   14.06    3.78
   3  15  11   13.30    3.25
  -3 -15  11   12.35    4.09
  -3  15 -11    8.21    2.68
   3  15  12   34.94    5.12
  -3 -15  12   53.04    7.14
  -3  15 -12   49.34    5.82
   3  15  13    2.48    2.94
  -3 -15  13    6.60    3.61
   3  15  13    6.75    2.52
  -3  15 -13    5.87    3.29
   3  15  14    5.41    2.28
   3 -16  14   23.05    5.43
   3 -16  13   -3.52    3.53
   3 -16  12   16.78    4.48
   3 -16  11   35.26    5.51
   3 -16  10   -1.35    2.47
   3 -16   9    2.84    2.71
   3 -16   8   53.76    5.93
   3 -16   7    6.67    2.65
   3  16  -3   43.92    6.21
  -3 -16  -3   41.03    5.03
   3  16  -2   11.83    3.75
   3  16  -1    5.66    3.09
  -3 -16  -1    0.74    2.07
   3  16   0   11.28    3.73
  -3 -16   0   15.15    3.30
   3  16   1    4.48    2.84
  -3 -16   1    6.53    3.15
  -3 -16   2   12.32    3.51
   3  16   2   15.67    4.15
   3  16   3   50.89    6.13
  -3 -16   4   65.27    7.03
   3  16   4   75.02    7.67
  -3 -16   5   -1.00    2.33
   3  16   5    2.37    2.75
  -3 -16   6    5.06    3.24
   3  16   6    2.57    2.71
  -3 -16   7    1.75    2.46
   3  16   7    4.91    2.94
  -3  16  -7    7.14    2.81
  -3 -16   8   57.52    7.24
   3  16   8   38.39    4.74
  -3  16  -8   61.31    6.19
   3  16   8   64.24    7.02
  -3 -16   9    1.88    3.10
   3  16   9    0.43    2.38
   3  16   9    1.92    2.09
  -3  16  -9    2.56    2.58
   3  16  10    1.32    2.59
  -3  16 -10    5.04    2.90
  -3 -17  -3   42.73    5.39
  -3 -17  -2   86.60    7.34
  -3 -17   0    3.64    2.80
  -3 -17   2   85.55    8.16
  -3 -17   3   50.93    6.66
  -3 -17   4   22.46    4.59
  -3 -17   5   10.29    4.04
  -3 -17   6   13.89    3.85
   4   0   0  974.64   13.01
  -4   0   0  975.88   12.48
   4   0   1  151.58    5.22
   4   0  -1  157.86    5.32
  -4   0   1  141.68    4.81
   4   0   2  176.02    5.65
   4   0  -2  170.77    5.58
  -4   0   2  173.52    5.41
   4   0   3  104.77    4.43
  -4   0   3  104.81    4.27
   4   0  -3  111.87    4.61
   4   0   4  171.01    5.87
   4   0  -4  164.94    5.76
  -4   0   4  163.30    5.60
   4   0  -5 2843.46   24.11
   4   0   5 2856.57   24.03
  -4   0   5 2859.58   23.20
   4   0   6 1382.85   17.37
  -4   0   6 1368.62   16.28
  -4   0  -7  146.59    5.85
  -4   0   7  154.20    5.82
   4   0   7  148.38    5.83
   4   0  -7  150.42    5.73
  -4   0   8  107.09    5.18
   4   0  -8  109.94    5.16
  -4   0  -8  111.88    5.36
   4   0   8  110.46    5.37
  -4   0  -9  937.52   15.91
   4   0  -9  953.47   15.54
  -4   0   9 1013.59   15.97
   4   0   9 1024.06   16.61
  -4   0  10   41.67    3.57
   4   0 -10   42.08    3.37
  -4   0 -10   39.49    3.35
   4   0  10   41.77    3.63
  -4   0  11  225.03    8.04
  -4   0 -11  219.60    8.13
   4   0 -11  226.43    8.01
   4   0  11  225.83    8.42
  -4   0  12    1.15    1.06
   4   0 -12   -0.64    0.82
  -4   0 -12   -0.40    0.96
   4   0  12    2.36    1.44
   4   0 -13  386.18   11.04
  -4   0  13  353.20   10.88
  -4   0 -13  389.53   11.34
   4   0  13  385.71   11.96
   4   0 -14  146.42    7.06
  -4   0 -14  150.54    7.43
  -4   0  14  156.15    7.53
   4   0  14  128.56    7.04
   4   0 -15    3.58    1.46
   4   0  15    0.24    0.96
  -4   0 -15    3.43    1.31
  -4   0  15    3.80    1.77
   4   0 -16   82.90    5.53
  -4   0  16   77.80    5.75
  -4   0 -16   73.04    5.50
   4   0  16   80.31    5.86
   4   0 -17    2.97    1.63
  -4   0 -17    2.95    1.53
   4   0  17    6.17    2.01
  -4   0  17    3.60    1.58
   4   0 -18   40.28    4.36
  -4   0 -18   39.37    4.53
  -4   0  18   43.87    4.51
   4   0  19  108.00    7.58
  -4   0  19  105.59    7.07
   4   0 -19  114.94    7.05
  -4   0 -19  118.91    7.44
   4   0  20    2.01    1.74
   4   0 -20   -0.14    1.36
  -4   0 -20    1.72    1.68
  -4   0  20   -2.58    2.15
   4   0 -21   17.06    3.34
   4   0  21   14.81    3.10
  -4   0  21   15.27    3.60
  -4   0 -21   14.41    2.97
  -4   0  22  118.81    8.21
   4   0 -22  121.93    8.16
  -4   0 -22  131.79    8.76
   4   0  22  142.38    9.50
   4   0  23  239.85   12.57
  -4   0 -23  220.90   11.36
  -4   0  23  207.94   11.02
   4   0 -23  230.22   10.93
   4   0  24   77.63    7.48
  -4   0 -24   69.26    6.73
  -4   0  24   65.91    6.58
   4   0 -24   66.66    6.12
   4   0  25    8.12    2.70
  -4   0 -25   10.63    3.12
   4   0 -25    9.62    3.00
  -4   0  25    6.05    3.02
   4   0  26    7.41    3.08
  -4   0  26    5.91    2.51
   4   0 -26    5.67    2.59
   4   0  27    3.44    2.71
  -4   0  27    3.65    2.46
   4   0 -27    1.95    1.96
   4   0  28    1.97    3.08
  -4   0  28    2.27    2.45
   4   0 -28   -2.83    2.71
  -4   0  30    5.94    3.61
  -4   0  31   15.46    4.83
  -4   1  31    8.05    4.28
  -4   1  30   16.08    4.41
  -4   1  29   38.50    5.82
   4  -1  28    5.60    3.30
  -4   1  28    0.54    2.36
   4  -1  27    1.78    2.35
  -4   1  27   -1.85    2.45
   4   1 -27   -1.17    2.41
   4   1 -26    4.89    2.22
   4  -1  26   10.56    3.30
  -4   1  26    8.63    3.05
   4  -1  25   -2.03    2.71
  -4  -1 -25    7.52    2.67
   4   1 -25    6.73    2.82
  -4   1  25    3.69    2.34
  -4  -1 -24   53.85    6.02
   4  -1  24   57.64    6.68
  -4   1  24   57.71    6.13
   4   1 -24   53.92    6.08
   4  -1  23   13.30    2.81
  -4   1  23    8.73    2.78
  -4  -1 -23    7.25    2.54
   4  -1  22    1.41    1.72
  -4  -1 -22    1.90    1.49
  -4   1  22    1.77    1.64
   4   1 -21  102.03    7.31
  -4  -1 -21  105.25    7.54
  -4   1  21   98.66    6.94
   4  -1  21  103.48    8.04
   4  -1  20   98.31    7.57
   4   1 -20  103.69    7.14
  -4   1  20   87.38    6.70
  -4  -1 -20   91.98    6.75
   4  -1  19   65.48    6.02
   4   1 -19   64.65    5.73
  -4  -1 -19   61.49    5.66
  -4   1  19   62.72    5.35
   4   1 -18   97.04    6.80
  -4  -1 -18  104.38    6.91
  -4   1  18  112.68    6.99
   4  -1  18   92.86    6.79
   4  -1  17   13.45    2.72
   4   1 -17   19.68    3.09
  -4  -1 -17   19.27    3.10
  -4   1  17   23.31    3.40
   4  -1  16    5.13    2.01
   4   1 -16    5.95    1.86
  -4  -1 -16    3.34    1.78
  -4   1  16    4.83    1.66
   4   1 -15  233.31    9.52
  -4  -1 -15  225.30    9.34
  -4   1  15  239.34    9.07
   4  -1  15  243.06    9.99
  -4  -1 -14    5.23    1.40
   4   1 -14    6.61    1.69
   4  -1  14    6.36    1.68
  -4   1  14    6.34    1.54
   4   1 -13   56.28    4.47
  -4  -1 -13   57.72    4.40
   4  -1  13   50.67    4.39
  -4   1  13   54.96    4.16
  -4  -1 -12  105.77    5.78
   4   1 -12   98.62    5.85
   4  -1  12  112.77    6.28
  -4   1  12  105.45    5.54
  -4   1  11   73.07    4.32
   4  -1  11   70.84    4.83
   4   1 -11   68.15    4.76
  -4  -1 -11   72.00    4.59
  -4   1  10  253.42    7.78
  -4  -1 -10  235.87    8.26
   4   1 -10  246.97    8.62
   4  -1  10  259.55    8.90
   4   1  -9  674.30   13.90
  -4   1   9  697.59   12.30
  -4  -1  -9  707.54   13.65
   4  -1   9  680.09   13.73
   4   1  -8  114.77    5.62
  -4   1   8  116.25    4.91
   4  -1   8  126.02    5.58
   4   1  -7  257.82    8.15
  -4   1   7  234.03    6.57
   4  -1   7  251.40    7.67
  -4   1   6  875.58   12.23
   4  -1   6  900.71   14.07
  -4   1   5  343.21    7.41
   4   1  -5  338.04    8.97
   4  -1   5  325.98    8.08
   4   1  -4  107.41    5.02
  -4   1   4  105.60    4.03
   4  -1   4  112.07    4.58
   4   1  -3  766.66   12.88
   4  -1   3  743.70   11.17
   4  -1   2 1817.93   16.89
   4  -1   2 1785.11   16.85
  -4   1   2 1842.57   15.79
  -4  -1  -1  158.87    5.41
   4  -1   1  172.67    5.00
   4  -1   1  164.95    5.10
   4   1  -1  157.80    5.85
   4   1   0 1918.41   19.74
   4  -1   0 1929.28   17.32
  -4  -1   1  172.53    5.72
   4  -1  -1  158.09    4.87
   4   1   1  164.56    5.82
  -4  -1   2 1854.66   18.86
   4  -1  -2 1784.46   16.61
  -4  -1   3  727.95   12.32
   4   1   3  728.58   12.28
   4  -1  -3  741.57   10.76
   4  -1  -4  125.23    4.58
   4   1   4  114.98    4.94
   4   1   4  123.72    5.02
  -4  -1   4  120.21    5.07
   4  -1  -5  325.05    7.45
   4   1   5  320.57    8.35
  -4  -1   5  312.07    8.38
  -4   1  -5  319.71    7.96
  -4  -1   6  881.65   14.54
  -4   1  -6  918.84   13.79
   4   1   6  868.26   14.16
   4  -1  -6  881.73   12.70
  -4  -1   7  246.20    7.89
   4   1   7  224.90    7.47
  -4   1  -7  240.43    7.31
   4  -1  -7  243.11    6.89
  -4  -1   8  102.90    5.41
   4  -1  -8  105.80    4.75
  -4   1  -8  115.92    5.38
   4   1   8  105.30    5.25
   4   1   9  698.29   13.80
  -4  -1   9  719.69   14.27
   4  -1  -9  707.19   12.37
  -4   1  -9  736.54   13.73
  -4  -1  10  268.01    8.91
   4  -1 -10  258.40    7.74
   4   1  10  242.49    8.62
  -4   1 -10  262.60    8.47
  -4  -1  11   69.02    4.73
   4  -1 -11   76.00    4.36
  -4   1 -11   68.13    4.48
   4   1  11   58.54    4.37
  -4  -1  12  104.30    6.02
   4  -1 -12  112.32    5.46
  -4   1 -12  114.17    5.99
   4   1  12  102.79    5.87
   4  -1 -13   53.96    3.97
   4   1  13   51.78    4.34
  -4  -1  13   50.41    4.47
  -4   1 -13   49.91    4.29
  -4  -1  14    9.89    2.28
  -4   1 -14    6.16    1.72
   4  -1 -14    3.97    1.16
   4   1  14    6.16    1.76
   4  -1 -15  241.62    8.74
  -4  -1  15  207.75    9.30
  -4   1 -15  219.30    9.23
   4   1  15  240.40    9.99
  -4   1 -16    5.46    1.77
   4  -1 -16    1.29    1.26
   4   1  16    3.91    1.62
  -4  -1  16    2.76    1.37
   4  -1 -17   19.18    2.80
  -4   1 -17   19.15    3.06
  -4  -1  17   22.87    3.54
   4   1  17   22.67    3.48
  -4  -1  18   96.16    7.11
   4  -1 -18  112.89    6.56
  -4   1 -18  108.27    7.18
   4   1  18  109.90    7.35
   4  -1 -19   65.25    5.23
  -4  -1  19   52.38    5.49
  -4   1 -19   60.75    5.63
   4   1  19   67.85    5.95
   4  -1 -20   94.26    6.39
  -4  -1  20   91.45    7.42
   4   1  20   95.80    7.27
  -4   1 -20   96.37    7.16
   4   1  21  100.90    7.66
  -4  -1  21   93.27    7.37
   4  -1 -21   94.07    6.57
   4  -1 -22    1.98    1.65
   4   1  22    0.92    1.98
  -4   1 -22    0.73    1.80
  -4  -1  22    4.46    2.18
   4   1  23    9.55    2.56
  -4   1 -23   12.75    2.95
  -4  -1  23   11.33    3.16
   4  -1 -23   10.32    2.56
   4   1  24   58.11    6.54
  -4   1 -24   50.91    6.12
  -4  -1  24   56.06    6.37
   4  -1 -24   64.64    6.21
   4   1  25    4.00    2.30
  -4   1 -25    2.53    2.34
  -4  -1  25    8.71    3.51
   4  -1 -25    5.11    2.54
   4   1  26    2.65    2.40
   4  -1 -26    7.43    2.62
  -4  -1  26    7.60    3.22
   4  -1 -27    2.73    2.61
  -4  -1  27   -1.16    2.42
   4   1  28    0.70    2.81
  -4  -1  28    1.94    2.68
   4  -1 -28    2.97    2.66
   4   1  29   45.20    6.62
   4  -1 -29   33.13    5.13
  -4  -1  29   37.34    6.19
  -4  -1  30   27.40    5.15
  -4  -1  31    9.18    4.10
  -4   2  32   57.46    7.32
  -4   2  31    9.47    4.00
  -4   2  30   29.73    5.25
  -4   2  29   21.25    4.58
   4  -2  28   54.86    7.27
  -4   2  28   44.71    5.80
   4   2 -27   15.47    4.28
   4  -2  27    7.32    2.81
  -4   2  27   15.38    3.61
   4  -2  26  102.70    9.15
  -4   2  26  106.27    8.26
   4   2 -26   88.64    7.97
   4   2 -25  119.95    9.03
   4  -2  25  102.25    9.18
  -4  -2 -25   93.77    7.87
  -4   2  25  107.78    8.15
   4   2 -24   65.08    6.59
   4  -2  24   58.03    6.61
  -4  -2 -24   58.27    5.98
  -4   2  24   49.80    5.49
   4  -2  23   70.92    7.30
  -4   2  23   68.24    6.16
  -4  -2 -23   73.62    6.53
   4   2 -23   61.25    6.34
   4   2 -22  169.79   10.09
   4  -2  22  183.55   10.93
  -4   2  22  176.52    9.53
  -4  -2 -22  177.02    9.70
   4   2 -21   60.10    6.03
   4  -2  21   49.79    5.54
  -4  -2 -21   63.84    5.82
  -4   2  21   53.29    5.16
   4  -2  20  351.15   14.38
   4   2 -20  377.57   14.15
  -4  -2 -20  329.24   13.22
  -4   2  20  365.97   12.53
   4  -2  19  180.22   10.00
  -4  -2 -19  202.55    9.62
   4   2 -19  194.57   10.00
  -4   2  19  179.83    8.58
  -4   2  18   42.77    4.12
   4  -2  18   40.58    4.73
   4   2 -18   53.29    5.04
  -4  -2 -18   45.68    4.77
   4   2 -17   99.08    6.84
  -4  -2 -17   81.83    6.04
   4  -2  17   87.99    6.66
  -4   2  17   84.97    5.62
   4   2 -16  319.01   11.92
  -4   2  16  286.34    9.83
  -4  -2 -16  300.91   10.84
   4   2 -15    8.77    2.06
   4  -2  15    7.09    2.00
  -4  -2 -15    4.42    1.71
  -4   2  15    5.38    1.56
  -4  -2 -14  218.11    8.93
   4   2 -14  217.97    9.42
  -4   2  14  207.89    7.69
   4  -2  14  210.60    9.19
  -4   2  13   10.66    1.82
   4   2 -13   11.35    2.35
   4  -2  13    7.68    1.78
  -4  -2 -13    6.43    1.82
   4   2 -12  125.77    6.87
  -4  -2 -12  124.05    6.28
   4  -2  12  120.00    6.52
  -4   2  12  122.47    5.48
  -4   2  11  255.31    7.52
   4   2 -11  237.82    9.15
   4  -2  11  254.19    9.08
  -4   2  10  526.37   10.19
   4   2 -10  547.22   13.47
   4  -2  10  563.05   13.12
  -4   2   9  314.99    7.53
   4  -2   9  318.19    9.57
   4   2  -9  322.89   10.18
   4  -2   8  575.57   12.29
   4   2  -8  595.23   13.63
  -4   2   7 1625.47   15.29
   4  -2   7 1584.99   19.49
   4  -2   6  199.66    6.58
  -4   2   6  185.75    4.97
   4   2  -5  811.38   14.85
  -4   2   5  797.68    9.83
   4  -2   5  814.09   12.65
  -4   2   4  220.22    4.97
   4   2  -4  220.15    7.66
   4  -2   4  227.12    6.42
   4   2  -3  343.38    9.47
  -4   2   3  334.35    6.02
   4  -2   3  345.19    7.50
   4  -2   2  843.81   11.14
  -4  -2  -2  859.54   13.31
  -4  -2  -1  821.39   13.15
   4  -2   1  842.57   10.64
   4   2  -1  812.42   13.81
   4  -2   1  815.88   10.60
  -4  -2   0   19.56    2.19
   4  -2   0   22.60    1.69
   4  -2   0   21.66    1.75
   4   2   0   18.60    2.19
   4  -2  -1  809.59   10.34
   4   2   1  825.75   13.70
  -4  -2   1  863.48   13.72
   4  -2  -1  860.31    9.95
   4  -2  -2  818.61   10.34
  -4  -2   2  839.74   13.85
   4   2   2  811.06   13.60
   4  -2  -3  343.61    6.59
   4   2   3  359.91    9.07
   4  -2  -4  206.56    5.29
   4   2   4  216.58    7.08
  -4   2  -4  206.65    6.04
  -4  -2   4  216.44    7.31
   4   2   5  832.85   13.97
  -4  -2   5  828.12   14.38
   4  -2  -5  856.74   10.85
   4  -2  -6  190.28    5.21
   4   2   6  181.17    6.62
  -4  -2   6  170.26    6.92
   4   2   6  205.73    6.99
  -4   2  -6  194.23    6.39
  -4  -2   7 1553.92   20.94
   4  -2  -7 1556.27   15.48
  -4   2  -7 1578.66   18.59
  -4  -2   8  533.37   12.83
   4  -2  -8  570.72    9.74
  -4   2  -8  539.53   11.46
  -4   2  -9  316.26    9.07
  -4  -2   9  308.28   10.01
   4  -2  -9  327.73    7.71
  -4  -2  10  530.60   13.28
   4  -2 -10  530.90   10.14
  -4   2 -10  520.36   12.05
   4   2  10  522.55   12.50
  -4  -2  11  271.24    9.74
  -4   2 -11  245.88    8.63
   4   2  11  257.73    9.04
   4  -2 -11  253.86    7.36
  -4  -2  12  123.40    6.84
   4  -2 -12  111.48    5.05
  -4   2 -12  123.46    6.30
   4   2  12  121.97    6.44
  -4  -2  13    7.09    2.01
   4  -2 -13   12.39    1.84
  -4   2 -13   10.67    2.12
   4   2  13    5.92    1.54
   4  -2 -14  213.08    7.46
  -4   2 -14  191.80    8.38
   4   2  14  199.96    8.81
  -4  -2  14  195.05    9.24
  -4  -2  15    8.73    1.93
   4  -2 -15    8.97    1.86
  -4   2 -15    6.80    1.82
   4   2  15    7.37    2.00
   4  -2 -16  264.34    8.91
  -4   2 -16  272.75   10.63
   4   2  16  277.13   10.87
  -4  -2  16  301.59   11.72
  -4   2 -17   92.41    6.39
   4  -2 -17   98.66    5.64
  -4  -2  17   80.98    6.36
   4   2  17   89.18    6.58
  -4   2 -18   43.41    4.59
  -4  -2  18   53.34    5.16
   4   2  18   57.98    5.34
   4  -2 -18   53.09    4.35
   4   2  19  193.54    9.94
  -4  -2  19  204.34   10.61
   4  -2 -19  201.87    8.50
  -4  -2  20  387.05   14.81
   4  -2 -20  390.69   12.25
   4   2  20  388.85   14.46
  -4  -2  21   53.58    6.09
   4  -2 -21   59.20    5.01
  -4   2 -21   47.52    5.21
   4   2  21   66.38    6.17
   4   2  22  196.63   10.90
   4  -2 -22  192.04    9.41
  -4   2 -22  185.92   10.31
  -4  -2  22  181.81   10.77
   4   2  23   74.52    7.00
  -4  -2  23   63.85    6.84
  -4   2 -23   73.65    6.92
   4  -2 -23   67.76    5.65
   4   2  24   49.51    5.90
  -4  -2  24   44.32    6.08
  -4   2 -24   49.76    5.84
   4  -2 -24   46.96    4.88
   4   2  25  113.03    9.05
  -4  -2  25   99.16    8.84
   4  -2 -25  121.14    8.05
   4  -2 -26   90.32    7.32
   4   2  26  100.51    8.84
  -4  -2  26   98.50    8.79
   4   2  27   14.48    4.05
   4  -2 -27   15.78    3.47
  -4  -2  27   18.08    4.30
   4   2  28   41.37    6.36
  -4  -2  28   48.20    6.98
   4  -2 -28   45.62    5.47
   4   2  29   19.27    4.82
   4  -2 -29   16.54    3.81
  -4  -2  29   15.31    4.89
  -4  -2  30   26.49    5.48
  -4   3  31   50.58    6.84
   4  -3  27   49.76    6.83
   4   3 -26   37.62    5.91
   4  -3  26   37.81    5.85
  -4   3  26   38.16    4.84
   4   3 -25    5.20    2.81
   4  -3  25    6.59    3.11
  -4  -3 -25    7.42    2.71
  -4   3  25    4.19    1.96
   4   3 -24   11.66    3.56
   4  -3  24    4.13    2.10
  -4   3  24   11.84    2.85
  -4  -3 -24   10.73    2.83
   4   3 -23   55.94    6.04
   4  -3  23   46.49    5.86
  -4   3  23   50.01    5.14
  -4  -3 -23   49.35    5.51
   4   3 -22   10.61    2.75
   4  -3  22    5.36    2.81
  -4   3  22    6.03    2.07
  -4  -3 -22    4.05    1.96
   4   3 -21  164.81    9.74
   4  -3  21  180.43   10.80
  -4  -3 -21  157.11    9.10
  -4   3  21  169.54    8.71
   4  -3  20  305.60   13.71
   4   3 -20  300.39   13.15
  -4   3  20  293.67   10.93
  -4  -3 -20  323.12   12.66
   4  -3  19  295.19   12.94
   4   3 -19  296.76   12.76
  -4   3  19  298.44   10.64
  -4  -3 -19  314.33   12.00
   4  -3  18   62.83    5.91
   4   3 -18   73.79    6.36
  -4  -3 -18   79.51    5.99
  -4   3  18   73.18    5.22
   4   3 -17   93.25    6.86
  -4  -3 -17   88.51    6.31
   4  -3  17   97.90    7.08
  -4   3  17   93.85    5.60
   4  -3  16  254.31   11.05
   4   3 -16  247.91   10.95
  -4  -3 -16  255.95   10.18
  -4   3  16  245.65    8.68
   4  -3  15  427.53   13.79
   4   3 -15  421.30   13.93
  -4   3  15  423.24   10.99
   4   3 -14  126.41    7.48
   4  -3  14  110.30    6.80
  -4   3  14  114.64    5.41
   4  -3  13  113.01    6.71
   4   3 -13  124.48    7.26
  -4   3  13  109.36    5.06
   4  -3  12  297.28   10.43
   4   3 -12  328.40   11.49
  -4   3  12  310.25    8.08
   4  -3  11   84.78    5.43
  -4   3  11   82.37    3.90
   4   3 -11   80.06    5.58
   4   3 -10  222.92    9.16
   4  -3  10  235.28    8.62
  -4   3   9  323.79    6.80
   4   3  -9  293.49   10.30
   4  -3   9  293.07    9.27
  -4   3   8  261.06    5.64
   4   3  -8  255.02    9.39
   4  -3   8  245.73    8.15
  -4   3   7  105.91    3.41
   4   3  -7  110.03    6.03
   4  -3   7  106.53    5.11
  -4   3   6 1709.99   12.71
   4  -3   6 1731.94   19.85
   4   3  -5  371.54   10.72
  -4   3   5  383.10    5.62
   4   3  -4  640.70   13.70
   4  -3   4  664.79   11.10
  -4  -3  -3  549.84   11.24
   4   3  -3  548.71   12.54
   4  -3   3  558.44    9.58
  -4  -3  -2   39.83    3.12
   4  -3   2   47.10    2.63
   4   3  -2   45.82    3.69
   4  -3   1  781.85   10.14
   4   3  -1  796.63   14.50
   4  -3   0 1140.86   11.42
   4  -3   0 1172.76   11.51
   4   3   1  822.20   14.53
   4  -3  -1  822.34    9.41
  -4  -3   1  792.21   14.07
   4  -3  -1  828.76    9.13
   4  -3  -2   46.08    2.06
  -4  -3   2   42.94    3.42
   4  -3  -2   41.49    2.10
   4   3   2   37.78    3.20
  -4   3  -2   41.34    2.47
  -4   3  -3  578.92    9.46
   4  -3  -3  574.01    7.51
   4   3   3  555.65   11.87
  -4  -3   3  572.30   12.29
   4  -3  -3  588.66    6.92
   4  -3  -4  663.29    8.18
  -4  -3   4  641.13   13.27
  -4   3  -4  652.27   10.61
   4   3   5  362.67    9.69
  -4  -3   5  368.74   10.29
  -4   3  -5  385.89    8.52
   4  -3  -5  370.59    6.17
   4   3   6 1749.72   20.94
   4   3   6 1689.43   21.10
  -4  -3   6 1719.32   22.62
   4  -3  -6 1740.25   13.52
   4   3   7   95.29    5.10
  -4  -3   7  102.49    5.95
   4  -3  -7  101.02    3.42
   4   3   7   93.48    5.25
  -4   3  -7   92.54    4.58
   4   3   8  247.85    8.32
  -4   3  -8  248.64    7.77
  -4  -3   8  251.17    9.31
   4  -3  -8  249.57    5.58
   4   3   8  254.58    8.47
   4   3   9  271.61    9.04
  -4  -3   9  295.15   10.14
   4  -3  -9  298.94    6.45
  -4   3  -9  277.72    8.53
  -4   3 -10  235.88    8.13
  -4  -3  10  238.78    9.50
   4  -3 -10  236.45    6.03
   4   3  10  224.80    8.45
  -4  -3  11   79.42    5.60
   4  -3 -11   77.33    3.64
   4   3  11   71.66    4.89
  -4   3 -11   72.37    4.72
  -4  -3  12  283.80   10.79
   4  -3 -12  296.22    7.46
   4   3  12  289.61    9.91
  -4   3 -12  305.36   10.03
   4  -3 -13  120.09    4.96
  -4  -3  13  112.33    7.01
  -4   3 -13  127.12    6.66
   4   3  13  128.05    6.86
   4  -3 -14  121.64    5.20
   4   3  14  111.14    6.54
  -4   3 -14  125.04    6.84
  -4  -3  14  126.96    7.65
  -4   3 -15  421.35   12.87
   4   3  15  431.49   13.06
  -4  -3  15  442.11   14.37
   4  -3 -15  423.86   10.10
  -4   3 -16  262.68   10.47
   4   3  16  244.78   10.17
  -4  -3  16  249.14   11.07
   4  -3 -16  242.99    7.95
   4   3  17   99.54    6.83
  -4   3 -17   91.86    6.49
  -4  -3  17   84.94    6.81
   4  -3 -17   97.68    5.24
  -4  -3  18   81.33    6.90
  -4   3 -18   73.79    6.02
   4   3  18   81.50    6.55
   4  -3 -18   83.68    5.08
  -4   3 -19  289.29   11.94
  -4  -3  19  314.67   13.62
   4  -3 -19  301.13   10.02
   4   3  19  319.94   12.83
  -4   3 -20  290.99   12.41
  -4  -3  20  310.06   13.77
   4  -3 -20  323.59   10.63
   4   3  20  303.55   12.79
  -4   3 -21  180.56   10.16
  -4  -3  21  163.36   10.30
   4  -3 -21  173.50    8.13
   4   3  21  170.73    9.97
   4   3  22    6.43    2.45
  -4   3 -22    9.34    2.81
   4  -3 -22    3.69    1.46
  -4  -3  22    3.89    2.34
   4   3  23   50.66    5.66
   4  -3 -23   48.56    4.58
  -4   3 -23   40.61    5.01
  -4  -3  23   39.55    5.83
   4   3  24   11.36    2.96
  -4   3 -24   18.04    3.78
  -4  -3  24   12.68    3.44
   4  -3 -24    9.58    2.30
   4   3  25    9.95    3.35
   4  -3 -25    4.08    1.93
  -4  -3  25    7.95    3.49
   4  -3 -26   44.04    4.91
  -4  -3  26   35.11    5.74
   4   3  27   47.91    6.23
   4  -3 -27   41.06    5.29
  -4  -3  27   34.21    6.04
   4   3  28    5.20    2.76
   4  -3 -28    4.54    2.76
   4   3  29   12.35    4.05
   4  -3 -29    9.72    3.21
  -4  -3  29    9.16    3.86
  -4   4  30   42.78    5.72
  -4   4  29   23.35    4.53
  -4   4  28    2.38    2.85
   4  -4  27   38.83    6.57
  -4   4  27   30.96    4.46
   4  -4  26   91.36    9.07
  -4   4  26   86.10    7.03
  -4   4  25  220.59   10.85
   4   4 -25  223.80   12.88
   4  -4  25  234.47   13.94
   4   4 -24   82.25    7.80
   4  -4  24   78.91    7.96
  -4   4  24   83.27    6.42
   4   4 -23   18.52    4.08
   4  -4  23   17.55    3.96
  -4   4  23   21.08    3.52
   4   4 -22  138.89    9.88
   4  -4  22  133.65    9.86
  -4   4  22  151.64    8.21
   4   4 -21  118.68    8.89
   4  -4  21  122.65    9.09
  -4   4  21  118.35    6.93
   4   4 -20    6.63    2.39
   4  -4  20    5.36    2.48
  -4   4  20    6.19    1.71
   4  -4  19  173.51   10.11
   4   4 -19  166.44    9.89
  -4   4  19  165.31    7.56
  -4   4  18  138.20    6.66
   4  -4  18  139.53    8.92
   4   4 -18  126.24    8.49
   4  -4  17  199.24   10.29
   4   4 -17  214.22   10.79
  -4   4  17  199.21    7.71
   4  -4  16  152.00    8.70
   4   4 -16  146.23    8.72
  -4   4  16  139.94    6.24
   4  -4  15   68.68    5.70
   4   4 -15   70.65    6.01
  -4   4  15   69.37    4.15
   4  -4  14   19.06    2.86
   4   4 -14   16.95    2.86
  -4   4  14   16.05    2.01
   4  -4  13  221.23    9.58
   4   4 -13  211.92    9.82
  -4   4  13  237.58    6.78
   4  -4  12    4.77    1.44
  -4   4  12    4.27    1.00
   4   4 -11   19.98    2.82
   4  -4  11   23.35    3.03
  -4   4  11   23.79    1.94
   4  -4  10  969.57   17.88
  -4   4  10  990.09   10.96
   4   4 -10  967.87   19.87
   4  -4   9   17.60    2.42
  -4   4   9   19.10    1.40
   4  -4   8   53.13    3.84
  -4   4   8   53.76    2.03
   4   4  -8   58.29    4.76
   4  -4   7  479.92   11.15
  -4   4   7  466.36    5.35
   4   4  -7  486.01   13.24
   4   4  -6  520.66   13.37
   4  -4   6  509.68   10.93
   4  -4   5  135.06    5.31
   4   4  -5  137.76    6.94
   4   4  -4   71.92    4.98
   4  -4   4   72.36    3.75
   4   4  -3   97.84    5.60
  -4  -4  -3  112.21    5.33
   4  -4   3  112.41    4.39
   4   4  -2  416.55   11.33
   4  -4   2  406.90    7.82
  -4  -4  -2  425.95   10.54
  -4  -4  -1   42.51    3.42
   4   4  -1   35.79    3.45
   4  -4   1   45.21    2.43
   4  -4   0  226.79    5.06
  -4  -4   0  217.52    7.69
   4  -4  -1   47.86    2.12
   4  -4  -1   42.02    1.97
  -4  -4   1   38.61    3.24
  -4   4  -1   47.77    2.41
   4   4   1   41.19    3.58
  -4  -4   2  390.24   10.55
   4   4   2  408.46   10.83
  -4   4  -2  409.35    7.51
   4  -4  -2  413.40    5.83
   4  -4  -2  407.44    5.57
   4   4   3   98.72    5.23
   4  -4  -3   89.55    2.58
  -4   4  -3  101.78    4.04
  -4  -4   3  101.14    5.64
  -4  -4   4   77.04    4.96
   4   4   4   76.69    4.64
  -4   4  -4   70.00    3.49
   4  -4  -4   65.64    1.83
   4  -4  -4   65.56    2.06
   4  -4  -5  129.26    2.73
  -4  -4   5  149.14    6.93
  -4   4  -5  140.25    5.25
   4   4   5  141.42    6.38
   4  -4  -5  129.29    2.41
   4   4   6  511.32   12.14
  -4  -4   6  492.48   12.94
  -4   4  -6  518.23   10.49
   4  -4  -7  442.30    5.43
   4   4   7  516.04   12.31
   4   4   7  456.27   11.52
  -4  -4   7  506.51   13.48
  -4   4  -7  502.33   10.76
   4  -4  -8   54.95    2.07
  -4  -4   8   70.37    5.08
  -4   4  -8   62.82    4.02
   4   4   8   59.01    4.18
   4   4   8   64.65    4.41
   4  -4  -9   18.98    1.34
   4   4   9   21.62    2.65
  -4  -4   9   21.06    3.02
   4   4   9   16.64    2.56
   4   4  10  953.84   17.36
   4  -4 -10  919.60    9.95
   4   4  11   17.50    2.47
  -4  -4  11   27.88    3.48
   4   4  11   16.00    2.63
  -4   4 -11   20.17    2.57
   4  -4 -11   24.19    1.75
  -4  -4  12    2.95    1.39
   4   4  12    8.55    2.10
  -4   4 -12    3.17    1.45
   4  -4 -12    6.77    1.01
  -4  -4  13  215.57    9.98
   4   4  13  240.55    9.28
  -4   4 -13  219.24    8.96
   4  -4 -13  233.70    6.21
  -4  -4  14   14.18    2.80
  -4   4 -14   16.50    2.70
   4   4  14   14.52    2.57
   4  -4 -14   18.18    1.86
  -4   4 -15   73.34    5.53
   4   4  15   72.03    5.45
   4  -4 -15   70.50    3.84
  -4  -4  15   56.49    5.46
   4  -4 -16  146.48    5.81
   4   4  16  141.88    7.93
  -4   4 -16  138.45    7.80
  -4  -4  16  155.52    9.05
   4   4  17  202.80    9.73
  -4   4 -17  233.61   10.44
   4  -4 -17  221.21    7.49
  -4  -4  17  194.60   10.54
  -4   4 -18  140.22    8.41
   4  -4 -18  129.28    5.84
   4   4  18  122.27    7.87
  -4  -4  18  135.61    8.88
   4   4  19  198.84   10.08
  -4  -4  19  165.81   10.24
  -4   4 -19  166.76    9.38
   4  -4 -19  176.20    7.16
  -4   4 -20   10.53    3.07
   4   4  20    8.69    2.67
  -4  -4  20    4.85    2.23
   4  -4 -20    4.95    1.41
  -4  -4  21  129.78    9.34
   4   4  21  127.89    8.55
  -4   4 -21  121.17    8.27
   4  -4 -21  106.87    6.07
  -4   4 -22  132.43    8.96
   4  -4 -22  143.90    7.21
  -4  -4  22  129.20    9.78
   4   4  22  142.37    9.29
   4   4  23   16.94    3.46
  -4   4 -23   10.74    3.06
   4  -4 -23   16.96    2.71
   4  -4 -24   83.50    5.92
  -4   4 -24   72.65    7.02
  -4  -4  24   95.55    8.60
   4   4  24   88.99    7.91
   4   4  25  243.11   13.02
   4  -4 -25  224.39   10.01
  -4  -4  25  250.30   14.18
   4   4  26   89.39    8.42
   4  -4 -26   90.22    6.59
  -4  -4  26   98.06    9.10
  -4  -4  27   36.96    6.44
   4   4  27   40.30    6.05
   4  -4 -27   32.59    4.53
  -4  -4  28    1.06    2.80
   4   4  28    1.78    2.26
   4  -4 -28    2.43    2.13
   4   4  29   24.02    5.22
  -4   5  29   15.53    4.57
  -4   5  28   66.56    6.77
  -4   5  27   54.85    5.98
  -4   5  26    9.78    2.59
   4  -5  25   20.92    4.93
  -4   5  25   20.79    3.54
   4   5 -24    8.97    3.52
   4  -5  24   12.42    3.87
  -4   5  24    9.68    2.35
   4   5 -23   54.90    6.56
   4  -5  23   55.23    6.65
  -4   5  23   47.12    4.72
   4   5 -22    5.12    2.50
  -4   5  22    7.03    1.99
   4   5 -21   -2.13    2.47
  -4   5  21    0.88    1.52
   4  -5  21    3.64    2.30
   4   5 -20    2.77    2.17
   4  -5  20    0.57    1.54
  -4   5  20   -0.18    1.27
   4   5 -19   17.12    3.54
   4  -5  19   18.76    3.84
  -4   5  19   14.81    2.28
   4  -5  18   88.19    7.28
   4   5 -18   94.12    7.61
  -4   5  18   83.89    4.94
   4  -5  17    3.84    2.01
   4   5 -17    3.75    1.54
  -4   5  17    3.74    1.26
   4  -5  16   44.88    4.92
   4   5 -16   53.62    5.65
  -4   5  16   43.25    3.22
   4  -5  15  332.71   12.71
   4   5 -15  362.77   14.00
  -4   5  15  362.60    8.62
   4  -5  14  272.36   11.19
   4   5 -14  281.30   12.06
  -4   5  14  270.20    6.91
  -4   5  13  353.00    7.31
   4  -5  13  327.70   11.95
   4   5 -13  350.39   13.20
   4  -5  12  124.68    7.05
  -4   5  12  115.30    3.78
   4   5 -12  132.34    7.93
   4  -5  11   81.83    5.69
  -4   5  11   67.74    2.57
   4   5 -11   77.85    6.07
   4  -5  10  458.75   12.61
   4   5 -10  467.25   14.36
   4  -5   9  106.25    5.91
   4   5  -9  120.72    7.18
   4   5  -8   91.97    6.27
   4  -5   8   94.02    5.37
   4  -5   7   45.58    3.55
   4   5  -7   44.15    4.21
   4  -5   6   34.09    2.94
   4   5  -6   35.32    3.60
   4  -5   5   76.13    4.20
   4   5  -5   82.58    5.60
   4   5  -4  303.67   10.51
   4  -5   4  316.92    8.06
  -4  -5  -4  326.93    9.55
  -4  -5  -3  438.48   11.13
   4  -5   3  458.23    9.21
   4   5  -3  434.74   12.25
   4  -5   2  447.38    8.50
   4   5  -2  442.25   12.31
  -4  -5  -2  466.34   11.62
   4  -5   1  113.53    3.95
   4   5  -1  115.80    6.25
  -4  -5  -1  110.91    5.69
   4  -5   0   80.86    3.07
   4   5   0   82.84    5.31
  -4  -5   0   79.46    4.94
  -4   5   0   77.51    2.80
   4  -5  -1  115.29    3.27
  -4  -5   1  114.78    5.94
   4   5   1  108.94    5.93
  -4   5  -1  114.58    3.76
  -4  -5   2  458.53   12.12
   4  -5  -2  422.13    5.41
  -4   5  -2  456.26    8.00
   4   5   2  454.89   12.05
   4  -5  -2  445.87    5.42
  -4   5  -3  471.60    8.63
  -4  -5   3  454.52   12.19
   4   5   3  468.70   12.16
  -4  -5   4  303.93   10.24
  -4   5  -4  314.15    7.57
   4   5   4  333.81   10.16
   4   5   5   83.03    5.09
  -4  -5   5   70.53    5.03
  -4   5  -5   80.91    4.07
   4   5   6   29.08    3.16
  -4   5  -6   29.54    2.59
  -4   5  -7   40.16    3.17
   4   5   7   40.63    3.73
   4   5   8   80.34    5.14
  -4  -5   8   83.99    6.00
  -4   5  -8   77.45    4.60
   4   5   8   71.18    4.97
   4   5   9   99.46    5.73
  -4  -5   9  104.17    6.66
   4   5   9  106.18    5.98
  -4   5  -9  101.97    5.39
  -4   5 -10  447.45   11.77
  -4  -5  10  442.25   14.15
   4   5  10  450.01   12.38
   4   5  10  486.89   12.70
  -4  -5  11   76.17    6.01
   4   5  11   83.79    5.46
  -4   5 -11   81.93    5.25
   4   5  11   83.91    5.46
   4  -5 -11   72.60    2.40
  -4  -5  12  131.08    8.06
   4   5  12  138.84    7.13
   4   5  12  143.78    7.27
   4  -5 -12  127.11    3.56
  -4   5 -12  138.08    7.08
  -4  -5  13  336.85   13.08
   4  -5 -13  347.35    6.49
   4   5  13  335.31   11.20
   4   5  13  332.45   11.23
  -4   5 -13  335.94   11.32
   4   5  14  274.99   10.31
  -4  -5  14  284.67   12.22
  -4   5 -14  276.97   10.65
   4   5  14  255.23   10.14
   4  -5 -14  281.06    6.31
  -4  -5  15  348.59   13.92
   4  -5 -15  363.58    7.71
   4   5  15  390.03   12.72
  -4   5 -15  319.57   11.80
  -4  -5  16   52.27    5.56
   4  -5 -16   49.19    3.11
  -4   5 -16   59.03    5.26
   4   5  16   46.90    4.81
  -4  -5  17   -0.73    1.83
  -4   5 -17    2.94    2.01
   4   5  17    3.49    1.62
   4  -5 -17    1.14    0.74
  -4  -5  18   77.11    7.00
  -4   5 -18   84.11    6.63
   4  -5 -18   82.66    4.40
   4   5  18   84.51    6.41
  -4  -5  19   17.91    3.81
   4  -5 -19   16.01    2.16
  -4   5 -19   13.73    2.88
   4   5  19   17.89    3.23
  -4  -5  20   -3.72    2.55
   4  -5 -20    0.57    1.32
  -4   5 -20    2.60    2.05
   4   5  20    0.89    1.88
  -4  -5  21   -1.32    1.75
   4  -5 -21    1.72    1.31
  -4   5 -21    2.11    1.63
   4   5  21    0.01    1.59
  -4  -5  22    6.13    3.07
   4  -5 -22   12.14    2.10
  -4   5 -22    8.51    2.88
   4   5  22    7.22    2.40
  -4  -5  23   44.60    6.25
   4  -5 -23   50.46    4.27
  -4   5 -23   48.57    5.82
   4   5  23   53.58    6.12
   4   5  24    5.29    2.11
  -4  -5  24   12.32    3.49
   4  -5 -24   10.34    2.11
  -4  -5  25   27.00    5.21
   4   5  25   31.21    5.04
   4  -5 -25   19.39    3.12
  -4  -5  26    6.36    3.32
   4   5  26    5.49    2.36
   4  -5 -26    7.76    2.24
   4   5  27   69.83    7.76
   4  -5 -27   48.97    4.89
   4   5  28   80.76    8.52
   4  -6  26   15.95    4.38
  -4   6  26   10.72    2.83
  -4   6  25   21.90    3.70
   4  -6  24   -0.22    2.34
  -4   6  24    0.54    1.64
   4   6 -23   28.73    5.45
   4  -6  23   21.89    4.48
  -4   6  23   22.93    3.31
   4   6 -22   64.76    7.36
  -4   6  22   55.20    4.49
   4  -6  22   52.47    6.86
   4   6 -21   88.25    8.01
   4  -6  21   88.48    8.07
  -4   6  21   88.84    5.55
   4   6 -20    7.44    2.87
   4  -6  20   13.49    3.31
  -4   6  20   10.47    1.91
   4  -6  19   35.20    5.10
   4   6 -19   27.44    4.34
  -4   6  19   34.64    3.14
  -4   6  18   48.66    3.51
   4   6 -18   46.84    5.85
   4  -6  18   49.60    5.64
   4  -6  17   92.36    7.39
   4   6 -17   89.09    7.57
  -4   6  17   89.89    4.41
   4  -6  16   98.87    7.43
   4   6 -16   95.59    7.59
  -4   6  16   98.87    4.35
   4  -6  15  105.77    7.50
   4   6 -15   92.67    7.25
  -4   6  15   94.07    3.90
  -4   6  14  160.81    4.55
   4  -6  14  170.54    9.23
   4   6 -14  184.62   10.14
   4  -6  13   41.41    4.53
  -4   6  13   29.67    1.76
   4  -6  12  167.30    8.48
   4   6 -12  150.42    8.95
   4  -6  11  312.88   11.17
   4   6 -11  355.08   13.39
   4  -6  10    5.80    1.65
   4   6 -10    5.43    1.90
   4  -6   9  132.83    6.80
   4   6  -9  131.81    7.87
   4  -6   8  317.93   10.15
   4   6  -8  322.65   12.32
   4  -6   7  103.65    5.58
   4   6  -7   85.52    6.13
   4  -6   6  172.63    6.95
   4   6  -6  170.37    8.60
   4   6  -5   79.50    5.80
   4  -6   5   87.00    4.65
   4  -6   4  239.72    7.40
  -4  -6  -4  242.21    8.55
   4   6  -4  237.11    9.83
   4   6  -3 1605.32   25.06
   4  -6   3 1570.47   17.67
  -4  -6  -3 1560.63   21.85
   4   6  -2   87.31    5.77
  -4  -6  -2   76.53    4.95
   4  -6   2   76.71    3.73
   4  -6   1   11.58    1.43
  -4  -6  -1    9.03    1.87
   4   6  -1    5.73    1.43
   4  -6   0  757.44    9.73
   4   6   0  758.18   16.73
  -4   6   0  798.54    9.10
  -4  -6   0  780.63   15.98
   4  -6  -1    8.00    0.96
  -4  -6   1    6.28    1.41
  -4   6  -1    6.97    1.11
   4   6   1    8.71    1.91
  -4  -6   2   74.46    5.19
   4  -6  -2   70.54    2.16
  -4   6  -2   73.05    3.28
   4   6   2   76.01    5.17
   4  -6  -2   69.21    1.97
  -4   6  -3 1588.65   16.28
  -4  -6   3 1576.08   23.88
  -4   6  -4  255.77    7.06
  -4  -6   4  236.19    9.45
   4   6   4  227.97    8.93
   4   6   5   73.65    5.18
  -4  -6   5   70.32    5.29
  -4   6  -5   80.03    4.14
   4   6   6  182.20    8.01
  -4   6  -6  169.59    6.39
  -4  -6   6  190.42    8.75
   4   6   7  121.47    6.52
  -4  -6   7  104.13    6.72
  -4   6  -7  110.08    5.36
  -4   6  -8  320.91    9.51
  -4  -6   8  332.47   12.07
   4   6   8  321.57   10.28
  -4  -6   9  120.27    7.52
   4   6   9  134.11    6.66
  -4   6  -9  131.73    6.36
   4   6   9  124.76    6.77
   4   6  10    2.41    0.91
   4   6  10    4.21    1.18
  -4  -6  10    2.72    1.45
  -4   6 -10    2.96    1.34
  -4  -6  11  334.22   12.90
   4   6  11  318.82   10.98
   4   6  11  321.54   10.67
  -4   6 -11  316.09   10.54
  -4  -6  12  158.35    9.17
   4   6  12  159.71    7.87
   4   6  12  161.92    7.85
  -4   6 -12  160.51    7.80
  -4  -6  13   47.72    5.27
   4  -6 -13   41.60    1.80
   4   6  13   46.08    4.24
   4   6  13   38.84    3.99
  -4   6 -13   41.94    4.20
   4   6  14  169.80    8.36
  -4  -6  14  176.57    9.94
   4  -6 -14  177.72    4.25
   4   6  14  189.43    8.75
  -4   6 -14  182.54    8.78
  -4  -6  15  102.38    7.66
   4   6  15   94.32    6.36
   4   6  15  105.25    6.64
  -4   6 -15   92.64    6.52
   4  -6 -15  101.01    3.62
  -4  -6  16  106.15    8.09
   4   6  16   82.46    6.21
   4  -6 -16   99.70    3.84
  -4   6 -16   94.84    6.81
   4   6  16   87.96    6.26
  -4  -6  17   87.01    7.68
   4   6  17   91.48    6.52
   4  -6 -17   90.00    3.93
  -4   6 -17   84.00    6.42
   4   6  17   96.87    6.73
  -4  -6  18   50.59    6.08
   4   6  18   49.67    5.02
   4  -6 -18   47.97    3.08
  -4   6 -18   41.69    4.73
   4   6  18   51.41    4.98
   4   6  19   33.19    4.15
   4  -6 -19   29.33    2.58
   4   6  19   36.70    4.53
  -4   6 -19   35.70    4.63
  -4  -6  19   36.61    5.52
  -4  -6  20    9.11    2.75
   4   6  20   12.79    2.92
  -4   6 -20   13.74    3.33
   4  -6 -20   12.92    1.82
  -4   6 -21   71.03    6.89
   4  -6 -21   85.71    4.77
   4   6  21   82.51    6.91
  -4  -6  21   86.33    8.11
   4  -6 -22   61.80    4.24
  -4   6 -22   58.41    6.35
   4   6  22   62.00    6.23
  -4  -6  22   63.15    7.16
  -4  -6  23   18.14    4.19
   4  -6 -23   18.43    2.59
   4   6  23   23.65    4.23
   4   6  24    4.98    2.38
  -4  -6  24    5.81    3.30
   4  -6 -24    2.06    1.33
   4   6  25   18.49    4.06
  -4  -6  25   23.78    5.00
   4  -6 -25   21.28    3.09
   4   6  26   12.09    3.48
  -4  -6  26   19.37    4.80
   4   6  27   27.27    5.09
   4   6  28   25.20    5.18
   4  -7  25   13.10    4.16
  -4   7  25   17.55    3.25
   4  -7  24    6.28    3.71
  -4   7  24    8.24    2.22
   4  -7  23    4.44    2.95
  -4   7  23    8.10    1.73
   4  -7  22    0.78    1.93
  -4   7  22    1.26    1.39
   4   7 -21   27.78    4.94
   4  -7  21   27.03    4.82
  -4   7  21   26.10    2.84
   4   7 -20   56.66    6.92
   4  -7  20   50.19    6.13
  -4   7  20   57.56    3.85
   4   7 -19   65.69    7.14
   4  -7  19   61.82    6.53
  -4   7  19   73.90    4.09
   4   7 -18  116.15    9.00
   4  -7  18  110.65    8.43
   4   7 -17   49.13    5.96
   4  -7  17   36.01    4.80
  -4   7  16   75.48    3.21
   4   7 -16   82.53    7.38
   4   7 -15  100.37    7.95
  -4   7  15   95.56    2.70
   4  -7  14   85.18    6.73
   4   7 -14  100.76    7.81
   4  -7  13  402.39   14.00
   4   7 -13  395.54   15.01
   4  -7  12  156.60    8.44
   4   7 -12  166.12    9.61
   4  -7  11  194.74    9.17
   4   7 -11  139.43    8.68
   4   7 -10   10.39    2.77
   4  -7  10    7.07    1.99
   4  -7   9   56.46    4.62
   4   7  -9   67.80    5.99
   4   7  -8  243.53   11.06
   4  -7   8  229.35    8.93
   4  -7   7    6.35    1.57
   4   7  -7    5.34    1.81
   4  -7   6  110.53    5.76
   4   7  -6  109.58    7.23
  -4  -7  -5  163.64    7.41
   4  -7   5  160.76    6.56
   4   7  -5  170.59    8.78
   4  -7   4  466.98   10.78
  -4  -7  -4  480.26   12.62
   4   7  -4  496.18   14.79
   4   7  -3   72.45    5.76
   4  -7   3   68.48    3.94
  -4  -7  -3   62.32    4.61
   4   7  -2  155.00    8.11
  -4  -7  -2  151.18    7.21
   4  -7   2  148.22    5.35
   4   7  -1  258.58   10.29
   4  -7   1  263.76    6.57
  -4   7   1  259.37    4.58
  -4  -7  -1  271.23    9.84
   4   7   0   80.70    5.70
   4  -7   0   91.83    3.52
  -4  -7   0   87.81    5.64
  -4  -7   1  264.86    9.88
   4   7   1  270.06   10.40
  -4   7  -1  267.02    5.93
   4  -7  -1  285.08    5.48
  -4  -7   2  152.31    7.69
   4   7   2  142.53    7.46
  -4   7  -2  157.99    4.97
   4   7   3   64.49    5.01
  -4   7  -3   70.72    3.59
  -4  -7   3   70.64    5.39
   4   7   4  491.26   13.70
  -4   7  -4  483.29    9.88
  -4  -7   4  490.22   14.19
  -4  -7   5  169.91    8.44
  -4   7  -5  163.67    6.14
  -4  -7   6  111.82    6.99
  -4   7  -6  102.02    5.12
   4   7   6   97.30    6.16
   4   7   7    4.70    1.58
  -4  -7   7    8.98    2.23
  -4   7  -7    8.45    1.53
   4   7   8  221.83    9.29
  -4   7  -8  226.21    8.21
  -4  -7   9   61.70    5.57
   4   7   9   61.51    4.99
   4   7   9   56.12    4.65
  -4   7  -9   63.59    4.63
   4   7  10    5.80    1.66
  -4  -7  10    4.74    1.70
  -4   7 -10    5.18    1.69
   4   7  10    3.12    1.47
  -4  -7  11  166.72    9.53
   4   7  11  181.33    8.36
  -4   7 -11  182.90    8.28
   4   7  11  175.20    8.60
  -4  -7  12  196.02   10.59
   4   7  12  180.70    8.48
  -4   7 -12  180.03    8.45
   4   7  12  181.32    8.79
   4   7  13  390.00   12.89
   4   7  13  411.88   12.81
  -4   7 -13  411.78   13.06
  -4  -7  14   96.03    7.74
  -4   7 -14   82.54    6.11
   4   7  14   85.50    6.27
   4   7  14   78.74    5.77
  -4  -7  15  107.01    8.42
   4   7  15  113.42    7.11
   4   7  15  107.94    6.99
  -4   7 -15  121.81    7.51
  -4  -7  16   89.32    7.78
   4   7  16   85.66    6.32
   4   7  16   86.70    6.43
  -4   7 -16   92.93    6.83
   4   7  17   36.01    4.56
  -4  -7  17   33.44    5.03
   4   7  17   39.83    4.55
  -4   7 -17   43.52    4.91
  -4  -7  18   98.49    8.41
   4   7  18  119.25    7.80
   4   7  18  115.74    7.79
  -4   7 -18  111.78    7.92
  -4  -7  19   80.92    8.05
   4   7  19   65.73    5.87
  -4   7 -19   75.56    6.86
   4   7  19   75.06    6.29
  -4  -7  20   47.41    6.24
   4   7  20   62.03    6.02
   4   7  20   65.22    5.96
  -4   7 -20   50.90    5.81
   4  -7 -21   33.74    2.93
  -4  -7  21   24.24    4.66
   4   7  21   26.73    4.06
  -4   7 -21   22.88    3.82
   4   7  21   22.62    4.11
  -4  -7  22   -0.25    2.15
   4  -7 -22   -0.45    1.12
  -4   7 -22    0.98    2.30
   4   7  22   -0.78    1.59
   4   7  22    1.08    1.91
   4   7  23    5.17    2.43
  -4  -7  23    3.42    2.84
   4   7  23    7.86    2.95
   4  -7 -23    7.66    1.72
   4   7  24    2.96    2.20
  -4  -7  24    1.89    2.54
   4   7  24    3.91    2.29
   4  -7 -24    7.42    1.82
  -4  -7  25   12.67    4.51
   4   7  25   15.37    3.87
   4   7  26   11.71    3.94
   4   7  27    1.36    2.96
   4   7  28   45.79    6.39
   4  -8  24   53.88    7.35
  -4   8  24   47.74    4.12
   4  -8  22   82.52    8.39
  -4   8  22   69.09    4.24
  -4   8  21    2.66    1.09
  -4   8  21    3.24    1.05
   4  -8  21    2.98    2.73
  -4   8  20    1.95    0.84
  -4   8  20    1.88    0.82
   4  -8  20    0.49    1.75
   4   8 -19   31.41    5.33
   4  -8  19   31.99    5.08
  -4   8  19   26.04    1.87
   4   8 -18  319.62   15.18
   4  -8  18  316.92   14.61
   4   8 -17  157.65   10.68
   4  -8  17  175.72   10.66
   4   8 -16   70.37    7.05
   4  -8  16   62.80    6.34
   4   8 -15  198.75   11.50
   4  -8  15  201.07   10.82
   4  -8  14  138.03    8.68
   4   8 -14  139.63    9.54
   4  -8  13  260.88   11.58
   4   8 -13  275.26   13.22
   4  -8  12  303.43   12.12
   4   8 -12  290.30   13.20
   4  -8  11  110.00    7.19
   4   8 -11  125.06    8.62
   4  -8  10   56.29    4.93
   4   8 -10   59.16    5.79
   4  -8   9  189.01    8.70
   4   8  -9  212.70   10.76
   4  -8   8   70.57    5.16
   4   8  -8   74.63    6.32
   4  -8   7  579.32   14.10
   4   8  -7  592.83   17.66
   4  -8   6  107.50    5.87
   4   8  -6  113.93    7.67
   4  -8   5  179.74    7.25
  -4  -8  -5  179.76    8.04
   4   8  -5  174.67    9.34
  -4  -8  -4  145.07    7.30
   4  -8   4  154.42    6.47
   4   8  -4  165.25    8.96
  -4  -8  -3  409.24   12.33
   4  -8   3  396.49    9.72
   4   8  -3  395.90   13.57
   4   8  -2  413.31   13.72
  -4  -8  -2  401.31   12.18
   4  -8   2  400.08    9.17
   4   8  -1   33.67    3.94
   4  -8   1   42.20    2.80
  -4   8   1   38.21    1.83
  -4  -8  -1   35.73    3.81
   4   8   0  258.92   10.74
   4  -8   0  272.99    6.39
  -4  -8   0  251.68    9.95
  -4   8   0  254.44    5.48
   4  -8  -1   33.64    2.02
   4   8   1   31.51    3.84
  -4  -8   1   42.34    4.13
  -4   8  -1   38.26    2.32
  -4  -8   2  401.18   12.87
   4   8   2  403.22   13.15
  -4   8  -2  391.47    8.11
   4   8   3  389.56   12.93
  -4   8  -3  392.96    8.72
  -4  -8   3  414.10   13.35
   4   8   4  151.25    8.00
  -4   8  -4  158.47    5.93
  -4  -8   4  167.05    8.64
   4   8   5  174.53    8.56
  -4  -8   5  192.90    9.42
  -4   8  -5  174.93    6.60
  -4  -8   6  112.79    7.30
   4   8   6  103.11    6.64
  -4   8  -6  103.00    5.27
  -4  -8   7  568.84   16.82
   4   8   7  546.13   15.20
  -4   8  -7  540.80   12.63
   4   8   8   81.63    6.02
  -4  -8   8   74.96    6.34
  -4   8  -8   75.26    4.94
   4   8   9  209.35    9.55
  -4  -8   9  203.66   10.51
   4   8   9  177.68    8.49
  -4   8  -9  203.32    8.37
   4   8  10   55.55    4.97
  -4  -8  10   63.55    6.03
   4   8  10   49.17    4.64
  -4   8 -10   56.66    4.61
  -4  -8  11  119.04    8.21
   4   8  11  121.87    7.01
   4   8  11  111.46    7.04
  -4   8 -11  118.79    6.91
  -4  -8  12  308.38   13.54
   4   8  12  314.27   11.90
   4   8  12  287.98   10.99
  -4   8 -12  314.93   11.53
  -4  -8  13  267.12   12.88
   4   8  13  270.92   10.62
   4   8  13  256.72   10.95
  -4   8 -13  257.62   10.65
  -4  -8  14  143.61    9.76
   4   8  14  125.14    7.73
   4   8  14  142.40    7.97
  -4   8 -14  145.23    8.30
  -4  -8  15  206.91   11.85
   4   8  15  204.58    9.65
  -4   8 -15  204.51   10.06
   4   8  15  211.26   10.12
   4   8  16   60.20    5.58
  -4  -8  16   69.59    7.13
   4   8  16   70.02    5.85
  -4   8 -16   69.98    6.26
  -4  -8  17  168.69   11.12
   4   8  17  158.98    9.13
   4   8  17  167.21    9.20
  -4   8 -17  169.11    9.70
  -4  -8  18  295.80   14.96
   4   8  18  315.55   12.73
   4   8  18  310.94   12.86
  -4   8 -18  310.92   13.36
  -4  -8  19   33.02    5.15
   4   8  19   31.49    4.28
   4   8  19   36.20    4.66
  -4   8 -19   30.98    4.37
  -4  -8  20    1.25    2.41
   4   8  20    0.48    1.89
  -4   8 -20    0.03    2.13
   4   8  20    1.47    1.84
  -4  -8  21    3.23    2.70
   4   8  21    4.89    2.38
  -4   8 -21   -0.87    2.32
   4   8  21    8.74    3.22
  -4  -8  22   78.85    8.48
   4   8  22   77.24    6.93
   4   8  22   81.87    7.41
  -4  -8  23  106.38   10.08
   4   8  23  114.36    8.60
   4   8  23  136.36    9.72
   4   8  24   39.97    5.28
  -4  -8  24   39.69    6.52
   4   8  24   50.79    5.87
   4   8  25    8.48    3.14
   4   8  26    1.90    2.56
   4  -9  23  116.13   10.43
   4  -9  22    2.46    2.77
   4  -9  21    1.95    2.10
  -4   9  21    1.40    0.59
   4  -9  20  126.37    9.99
  -4   9  20   26.23    1.25
   4   9 -18  150.93   10.95
   4  -9  18  140.34   10.00
   4   9 -17  222.65   13.14
   4  -9  17  211.37   12.14
   4   9 -16   23.50    4.51
   4  -9  16   31.82    4.93
   4   9 -15   14.17    3.27
   4  -9  15   19.17    3.59
   4   9 -14    6.59    2.76
   4  -9  14    7.06    2.33
   4   9 -13  293.34   13.89
   4  -9  13  297.31   12.70
   4  -9  12  164.90    9.26
   4   9 -12  152.24    9.97
   4  -9  11   36.12    4.22
   4   9 -11   36.80    5.05
   4  -9  10   26.66    3.56
   4   9 -10   22.86    4.03
   4  -9   9  119.21    7.18
   4   9  -9  129.09    8.83
   4  -9   8   52.91    4.72
   4   9  -8   66.07    6.31
   4  -9   7   19.21    2.83
   4   9  -7   21.13    3.51
   4  -9   6  175.42    7.79
   4   9  -6  152.52    9.14
  -4  -9  -5   31.16    3.54
   4  -9   5   32.01    3.27
   4   9  -5   27.31    3.98
  -4  -9  -4  119.52    6.85
   4  -9   4  109.05    5.62
   4   9  -4  112.39    7.81
  -4  -9  -3   87.04    5.91
   4  -9   3   91.52    4.87
   4   9  -2    0.08    1.31
  -4  -9  -2    0.81    1.20
   4  -9   2    3.27    1.10
  -4   9   2    1.34    0.40
   4   9  -1  143.71    8.39
  -4   9   1  134.89    3.70
  -4  -9  -1  142.91    7.83
   4  -9   1  145.46    5.34
   4  -9   0   10.86    1.45
   4   9   0    8.98    2.27
  -4   9   0    9.12    1.12
  -4  -9   0   11.77    2.45
   4   9   1  149.86    8.52
   4  -9  -1  129.93    4.04
  -4  -9   1  141.38    7.79
  -4   9  -1  146.45    4.78
  -4   9  -2    3.95    0.99
   4   9   2    0.68    1.22
  -4  -9   2    3.79    1.74
  -4  -9   3   87.51    6.43
   4   9   3   87.06    6.32
  -4   9  -3   88.63    4.35
   4   9   4  138.27    8.05
  -4   9  -4  114.39    5.27
  -4  -9   4  126.56    7.82
  -4  -9   5   27.39    3.87
  -4   9  -5   32.45    3.07
   4   9   5   31.24    3.94
  -4  -9   6  176.60    9.48
   4   9   6  167.07    8.80
  -4   9  -6  166.47    7.00
  -4  -9   7   22.07    3.67
  -4   9  -7   18.84    2.56
   4   9   7   20.44    3.22
  -4  -9   8   57.95    5.72
   4   9   8   65.31    5.53
  -4   9  -8   61.68    4.64
   4   9   9  117.34    7.27
  -4  -9   9  128.70    8.61
  -4   9  -9  142.17    7.28
   4   9   9  124.05    7.68
   4   9  10   25.32    3.54
   4   9  10   23.24    3.55
  -4  -9  10   24.13    4.13
  -4   9 -10   27.54    3.56
  -4   9 -11   34.07    3.95
   4   9  11   31.76    3.70
  -4  -9  11   29.09    4.42
   4   9  11   31.04    4.01
   4   9  12  154.62    8.73
  -4  -9  12  162.46   10.25
  -4   9 -12  155.77    8.33
   4   9  12  137.56    7.92
  -4  -9  13  306.45   14.13
   4   9  13  296.30   12.16
   4   9  13  270.20   11.30
  -4   9 -13  286.13   11.62
  -4  -9  14    8.54    2.56
   4   9  14    5.06    2.04
   4   9  14    9.78    2.52
  -4   9 -14    8.28    2.36
  -4  -9  15   18.23    3.90
   4   9  15   15.19    2.80
  -4   9 -15   15.75    3.20
   4   9  15   14.27    2.66
  -4  -9  16   31.73    5.26
   4   9  16   37.20    4.82
   4   9  16   26.13    3.86
  -4   9 -16   32.39    4.49
   4   9  17  180.09   10.07
  -4  -9  17  206.33   12.66
   4   9  17  197.53   10.16
  -4   9 -17  181.52   10.22
  -4  -9  18  136.34   10.69
   4   9  18  141.00    8.75
   4   9  18  141.50    9.16
  -4   9 -18  142.23    9.41
  -4  -9  19    1.51    2.16
   4   9  19   -3.37    2.01
   4   9  19    0.88    1.41
  -4   9 -19   -0.49    1.65
  -4   9 -20  133.43    9.33
   4   9  20  140.42    8.97
   4   9  20  133.73    9.08
  -4  -9  21    4.17    2.94
   4   9  21    2.54    2.16
   4   9  21    1.86    1.77
   4   9  22    1.19    1.78
  -4  -9  23  105.46   10.27
   4   9  23  109.20    8.54
   4   9  23  133.82    9.62
   4   9  24   41.81    5.86
   4   9  26   13.18    4.12
   4   9  27   26.00    5.04
   4 -10  23   31.95    5.63
   4 -10  21   52.65    6.94
   4 -10  20    3.41    2.41
   4 -10  19   36.13    5.71
   4 -10  18   81.54    7.95
   4  10 -17    5.43    3.22
   4 -10  17   10.07    2.97
   4  10 -16   20.57    4.54
   4 -10  16   14.20    3.41
   4  10 -15  325.25   15.77
   4 -10  15  277.97   13.44
   4 -10  14   66.97    6.43
   4  10 -14   63.20    6.99
   4 -10  13  107.88    7.90
   4  10 -13  107.85    8.83
   4  10 -12  154.77   10.46
   4 -10  12  143.55    8.79
   4 -10  11  154.42    8.93
   4  10 -11  147.11    9.90
   4 -10  10  119.01    7.67
   4  10 -10  117.52    8.75
   4 -10   9   13.22    2.76
   4  10  -9   10.52    2.98
   4  10  -8  437.37   16.51
   4 -10   8  419.52   13.33
   4 -10   7   16.06    2.74
   4  10  -7   16.45    3.33
   4 -10   6    9.97    2.18
   4  10  -6   10.50    2.98
  -4 -10  -5  227.09    9.79
   4 -10   5  247.94    9.24
   4  10  -5  238.75   11.67
  -4 -10  -4  142.55    7.78
   4 -10   4  124.76    6.29
   4  10  -4  138.67    8.87
   4  10  -3  371.60   14.29
   4 -10   3  364.07   10.05
  -4 -10  -3  342.44   12.21
  -4 -10  -2   77.95    5.86
   4  10  -2   84.21    6.82
  -4  10   2   68.61    2.16
   4 -10   2   83.48    4.55
   4 -10   1   69.81    3.84
  -4  10   1   64.95    2.74
  -4 -10  -1   71.74    5.86
   4  10  -1   73.79    6.34
   4  10   0   33.82    4.38
   4 -10   0   38.63    2.61
  -4 -10   0   26.89    3.53
  -4  10   0   36.66    2.30
   4  10   1   72.01    6.06
  -4 -10   1   69.03    5.85
   4 -10  -1   61.23    2.85
  -4  10  -1   67.36    3.43
   4  10   2   77.90    6.46
  -4 -10   2   78.94    6.26
  -4  10  -2   77.83    4.00
  -4 -10   3  364.35   13.63
  -4  10  -3  351.61    8.98
   4  10   4  120.40    7.76
  -4  10  -4  130.59    5.86
  -4 -10   4  139.40    8.59
   4  10   5  229.82   10.85
  -4  10  -5  232.27    8.17
  -4 -10   5  230.83   11.19
   4  10   6   11.54    2.91
  -4  10  -6    7.75    1.77
  -4 -10   6   12.58    3.10
  -4  10  -7   21.77    2.88
   4  10   7   17.89    3.19
  -4 -10   7   21.31    3.68
  -4 -10   8  412.25   15.59
   4  10   8  411.64   14.26
  -4  10  -8  416.46   12.22
   4  10   9    9.37    2.43
   4  10   9   10.22    2.73
  -4 -10   9   14.54    3.41
  -4  10  -9    8.54    2.15
  -4  10 -10  136.58    7.50
   4  10  10  130.02    7.51
  -4 -10  10  123.15    9.04
   4  10  10  134.16    8.33
  -4 -10  11  150.82   10.11
   4  10  11  149.99    8.33
  -4  10 -11  161.82    8.44
   4  10  11  168.24    9.42
   4  10  12  155.10    8.78
  -4 -10  12  157.40   10.44
  -4  10 -12  151.18    8.50
   4  10  12  146.67    8.84
   4  10  13  117.15    8.07
  -4 -10  13  118.76    9.27
   4  10  13  109.66    7.13
  -4  10 -13  127.12    8.03
  -4  10 -14   59.83    5.68
   4  10  14   65.93    6.07
  -4 -10  14   67.38    7.08
   4  10  14   62.14    5.44
   4  10  15  310.94   13.11
  -4 -10  15  297.30   15.07
   4  10  15  296.25   12.04
  -4  10 -15  312.62   13.18
  -4 -10  16   23.44    4.86
   4  10  16   20.66    3.76
   4  10  16   22.23    3.40
  -4  10 -16   16.93    3.31
   4  10  17    6.32    2.63
  -4 -10  17    7.29    3.43
   4  10  17    7.51    2.50
  -4  10 -17   10.60    2.94
  -4 -10  18   66.93    7.70
   4  10  18   58.72    5.97
  -4  10 -18   71.99    6.83
   4  10  19   36.11    4.92
  -4 -10  19   33.73    5.72
  -4  10 -19   44.83    5.59
   4  10  19   32.78    4.55
   4  10  20    4.29    2.71
  -4 -10  20    9.51    4.03
   4  10  20    4.12    2.60
  -4 -10  21   49.79    7.09
   4  10  21   49.26    5.82
   4  10  21   59.24    6.25
   4  10  22   23.93    4.55
   4  10  22   30.52    4.53
   4  10  23   23.54    4.25
   4  10  24    3.78    2.85
   4  10  26    0.86    2.88
   4 -11  22   72.91    8.39
   4 -11  21    0.22    2.65
   4 -11  20   27.24    5.09
   4 -11  19    9.01    3.95
   4 -11  18   -0.54    2.29
   4 -11  17   84.04    7.95
   4 -11  16    5.67    3.53
   4  11 -15   13.92    4.21
   4 -11  15    4.10    2.29
   4  11 -14   19.20    4.17
   4 -11  14   22.59    4.32
   4  11 -13   44.50    6.02
   4 -11  13   49.67    5.65
   4 -11  12   56.38    5.78
   4  11 -12   50.53    6.43
   4  11 -11   63.58    6.94
   4 -11  11   67.57    6.35
   4  11 -10  168.84   10.97
   4 -11  10  166.15    9.34
   4  11  -9   35.47    5.09
   4 -11   9   28.85    3.89
   4  11  -8  336.25   14.93
   4 -11   8  327.65   12.35
   4 -11   7  194.98    9.12
   4  11  -7  218.46   11.90
   4  11  -6   39.77    5.13
   4 -11   6   43.76    4.28
  -4 -11  -5   73.07    5.73
   4  11  -5   65.36    6.53
   4 -11   5   76.86    5.35
  -4 -11  -4    0.66    1.27
   4  11  -4   -1.22    1.74
   4 -11   3   35.35    3.26
  -4 -11  -3   31.34    4.05
   4  11  -3   29.68    4.40
   4 -11   2   81.96    4.66
  -4 -11  -2   78.43    6.21
  -4  11   2   74.13    2.33
   4  11  -2   88.51    7.26
   4  11  -1   16.43    3.28
   4 -11   1   19.30    2.16
  -4 -11  -1   17.86    3.24
  -4  11   1   18.89    1.58
   4 -11   0   66.61    3.58
  -4 -11   0   58.51    5.51
  -4  11   0   63.75    3.16
   4  11   0   62.04    6.04
   4  11   1   21.98    3.74
  -4  11  -1   18.20    1.92
  -4 -11   1   19.69    3.41
   4  11   2   87.79    7.08
  -4 -11   2   88.90    6.92
  -4  11  -2   85.95    4.35
   4  11   3   34.61    4.48
  -4 -11   3   29.66    4.13
  -4  11  -3   34.14    2.94
  -4 -11   4    7.14    2.51
   4  11   4    4.47    1.52
  -4  11  -4    4.37    1.53
   4  11   5   73.07    6.41
  -4  11  -5   80.82    4.99
  -4 -11   5   83.18    6.97
   4  11   6   37.06    4.69
  -4 -11   6   42.65    5.24
  -4  11  -6   43.75    3.91
   4  11   7  218.30   10.98
  -4 -11   7  227.47   11.78
  -4  11  -7  204.38    8.54
   4  11   8  307.92   13.10
  -4 -11   8  301.03   13.78
  -4  11  -8  327.83   11.28
  -4 -11   9   36.96    5.22
   4  11   9   31.41    4.26
  -4  11  -9   27.46    3.37
   4  11  10  157.67    8.62
  -4 -11  10  167.22   10.72
   4  11  10  164.33    9.54
  -4  11 -10  168.59    8.64
   4  11  11   65.12    6.00
  -4 -11  11   64.66    7.00
   4  11  11   60.15    5.46
  -4  11 -11   67.88    5.70
  -4 -11  12   49.22    6.11
   4  11  12   39.30    5.05
  -4  11 -12   43.54    4.79
   4  11  12   48.89    5.07
  -4 -11  13   45.53    6.08
   4  11  13   34.96    4.37
   4  11  13   36.44    4.69
   4  11  14   25.39    3.67
   4  11  14   21.79    4.11
  -4 -11  14   29.46    5.14
  -4  11 -14   19.36    3.62
   4  11  15    8.75    2.66
  -4 -11  15   12.38    3.50
   4  11  15   11.87    2.79
  -4  11 -15    5.46    2.61
   4  11  16    2.72    2.22
  -4 -11  16    3.74    1.99
   4  11  16    5.82    2.47
  -4  11 -16    0.33    2.11
   4  11  17   80.85    7.40
  -4 -11  17   94.10    9.04
   4  11  17   78.48    6.68
  -4  11 -17   91.90    7.70
  -4 -11  18   -0.21    2.62
   4  11  18    1.11    1.89
  -4  11 -18    4.01    3.18
  -4 -11  19    3.73    2.40
   4  11  19    5.88    1.94
   4  11  19    8.98    3.19
  -4 -11  20   27.87    5.26
   4  11  20   26.75    4.55
   4  11  20   29.69    4.58
   4  11  21    1.35    2.88
   4  11  21    1.08    2.10
   4  11  23   35.87    5.44
   4  11  24    0.07    2.51
   4  11  25    2.44    2.89
   4 -12  20   11.54    3.95
   4 -12  19   21.07    4.96
   4 -12  17   11.87    3.82
   4 -12  16   37.71    5.84
   4 -12  15   96.27    8.45
   4 -12  14    2.97    1.95
   4  12 -13   35.32    6.07
   4 -12  13   29.79    4.70
   4  12 -12    4.38    3.11
   4 -12  12    5.23    2.13
   4 -12  11    4.42    2.13
   4  12 -11   14.78    4.06
   4  12 -10   31.27    4.98
   4 -12  10   33.35    4.32
   4  12  -9   26.49    4.50
   4 -12   9   24.27    3.82
   4  12  -8  232.39   12.94
   4 -12   8  252.43   11.09
   4  12  -7   74.81    7.33
   4 -12   7   70.76    5.73
   4 -12   6   21.82    3.16
   4  12  -6   17.18    3.71
   4 -12   5   67.72    5.24
  -4 -12  -5   59.92    5.41
   4  12  -5   66.05    6.91
   4 -12   4   90.89    5.65
  -4 -12  -4   88.37    6.57
   4  12  -4   97.16    8.26
   4 -12   3   75.83    4.98
  -4 -12  -3   72.40    6.05
  -4  12   2   40.72    1.84
  -4 -12  -2   56.56    5.38
   4 -12   2   51.65    3.78
   4  12  -2   44.30    5.48
  -4 -12  -1   -1.73    1.73
   4 -12   1    1.37    0.98
  -4  12   1    0.53    0.58
   4  12  -1   -0.29    1.72
   4  12   0    2.35    2.26
   4 -12   0    0.57    0.70
  -4 -12   0    0.10    1.52
  -4  12   0   -0.11    0.69
   4  12   1    1.06    1.57
   4 -12  -1    0.77    0.58
  -4  12  -1    1.41    1.13
  -4 -12   1   -0.56    1.19
  -4 -12   2   40.09    4.85
  -4  12  -2   52.53    3.56
   4  12   2   54.95    6.08
   4  12   3   68.07    6.53
  -4 -12   3   52.88    5.63
  -4  12  -3   66.85    4.33
   4  12   4   94.11    7.45
  -4 -12   4  100.33    7.74
  -4  12  -4  102.54    5.55
  -4 -12   5   64.06    6.38
   4  12   5   73.69    6.87
  -4  12  -5   60.35    4.51
  -4 -12   6   24.59    4.08
   4  12   6   18.08    3.54
  -4  12  -6   24.20    3.03
   4  12   7   69.41    6.72
  -4 -12   7   75.33    7.08
  -4  12  -7   73.02    5.42
   4  12   8  241.98   11.91
  -4 -12   8  249.23   12.92
  -4  12  -8  260.09   10.29
   4  12   9   26.56    3.90
  -4 -12   9   23.39    4.22
  -4  12  -9   27.56    3.64
   4  12   9   23.76    4.11
   4  12  10   37.40    4.95
   4  12  10   38.05    4.53
  -4 -12  10   30.44    4.79
  -4  12 -10   35.34    4.14
   4  12  11    5.01    2.25
  -4 -12  11    9.12    3.28
   4  12  11    7.04    2.32
  -4  12 -11    5.89    2.32
  -4 -12  12   10.37    3.24
   4  12  12    6.03    2.15
   4  12  12    5.80    2.44
  -4  12 -12    9.27    2.70
   4  12  13   33.17    4.88
  -4 -12  13   31.41    5.60
   4  12  13   23.94    3.70
  -4  12 -13   31.56    4.39
  -4 -12  14    3.74    2.81
   4  12  14    1.75    1.64
   4  12  14    0.91    1.92
  -4  12 -14    0.33    1.78
  -4 -12  15  108.91    9.69
   4  12  15  101.38    7.45
  -4  12 -15  107.39    8.17
   4  12  15  100.25    8.09
   4  12  16   30.82    4.96
  -4 -12  16   33.85    5.88
   4  12  16   29.86    4.31
  -4  12 -16   41.23    5.34
   4  12  17    5.16    2.68
  -4 -12  17    5.76    3.26
  -4  12 -17   10.88    3.38
   4  12  18   15.78    3.75
  -4 -12  18   20.21    4.85
   4  12  18   16.23    3.28
   4  12  19   15.78    4.18
   4  12  20   12.30    3.18
   4  12  20   20.82    4.31
   4  12  21   76.24    7.44
   4  12  22    6.92    3.57
   4  12  23    6.99    3.38
   4 -13  19   25.61    5.55
   4 -13  18   25.34    5.07
   4 -13  17    2.52    2.73
   4 -13  16   46.53    6.22
   4 -13  15   39.37    5.74
   4 -13  14    8.85    3.13
   4 -13  13   15.62    3.78
   4 -13  12   32.37    4.84
   4  13 -10   51.37    6.63
   4 -13  10   46.20    5.29
   4 -13   9   -0.73    2.18
   4  13  -9    3.38    2.77
   4 -13   8    1.01    1.58
   4  13  -8    6.28    2.81
   4 -13   7   38.64    4.43
   4  13  -7   42.86    6.05
   4 -13   6   17.24    2.77
   4  13  -6   15.10    3.87
  -4 -13  -5   42.45    4.79
   4 -13   5   43.06    4.40
   4  13  -5   41.27    5.44
   4 -13   4   15.33    2.62
  -4 -13  -4   14.28    3.05
   4  13  -4   12.57    3.52
  -4 -13  -3    8.31    2.06
   4  13  -3    9.72    3.37
   4 -13   3    9.99    1.99
  -4 -13  -2   97.74    7.35
   4  13  -2  112.41    8.96
  -4  13   1   -0.15    0.51
  -4 -13  -1    0.09    1.41
   4  13  -1    2.67    2.00
   4 -13   1    2.49    1.27
  -4 -13   0    6.41    2.40
  -4  13   0    6.89    1.30
   4  13   0    5.75    2.48
  -4 -13   1    1.33    2.09
  -4  13  -1   -0.68    0.96
   4  13   1    1.35    1.93
  -4 -13   2  118.30    8.55
  -4  13  -2  113.57    5.34
   4  13   2   95.25    8.00
   4  13   3    8.31    2.80
  -4 -13   3   10.42    2.71
  -4  13  -3    9.54    1.98
  -4 -13   4   14.40    3.27
   4  13   4   15.44    3.52
  -4  13  -4   17.58    2.52
   4  13   5   51.53    5.91
  -4 -13   5   38.84    5.27
  -4  13  -5   46.95    4.03
   4  13   6   13.48    3.21
  -4 -13   6   12.94    3.31
  -4  13  -6   12.07    2.27
   4  13   7   43.03    5.40
  -4 -13   7   39.17    5.48
  -4  13  -7   44.93    4.33
  -4 -13   8    1.05    1.73
   4  13   8   -0.23    2.15
  -4  13  -8    4.71    1.88
  -4 -13   9    2.14    2.15
   4  13   9   -1.12    1.65
  -4  13  -9    3.89    2.01
   4  13  10   50.71    5.63
   4  13  10   45.07    5.05
  -4 -13  10   46.61    6.19
  -4  13 -10   46.46    4.83
   4  13  11   47.52    5.92
  -4  13 -11   46.45    5.12
  -4 -13  11   50.81    6.63
   4  13  12   22.38    4.21
   4  13  12   23.48    3.84
  -4  13 -12   31.51    4.47
  -4 -13  12   25.41    5.04
   4  13  13   16.47    3.82
  -4 -13  13   15.26    3.65
  -4  13 -13   12.48    3.55
   4  13  14    6.40    2.48
   4  13  14    7.49    3.07
  -4 -13  14    6.96    3.52
  -4  13 -14    6.41    2.87
   4  13  15   41.94    5.13
  -4 -13  15   34.63    5.96
   4  13  15   40.72    5.65
  -4  13 -15   44.13    5.70
   4  13  16   45.41    5.89
  -4 -13  16   45.84    6.96
   4  13  16   59.95    6.21
  -4  13 -16   53.25    6.21
   4  13  17    2.44    2.68
   4  13  17    3.22    2.35
   4  13  18   26.98    4.66
   4  13  18   26.99    4.64
   4  13  19   15.61    3.23
   4  13  20   35.27    4.78
   4 -14  18   29.67    5.92
   4 -14  17   31.05    5.94
   4 -14  16   74.84    8.06
   4 -14  14   54.71    6.61
   4 -14  13   16.71    4.21
   4 -14  12    4.81    2.04
   4 -14  11   20.30    3.98
   4 -14  10   12.10    3.13
   4 -14   9   56.51    5.85
   4 -14   8   20.57    3.68
   4 -14   7    3.11    1.77
   4  14  -7   10.56    3.93
   4 -14   6  110.67    7.15
   4  14  -6  100.29    9.07
   4 -14   5   46.26    4.58
   4  14  -5   34.47    5.44
  -4 -14  -4   77.31    6.68
   4 -14   4   76.47    5.49
   4  14  -4   67.67    7.31
   4  14  -3   32.25    5.33
  -4 -14  -3   33.74    4.53
   4  14  -2   29.09    4.91
  -4 -14  -2   22.67    3.71
  -4  14   2   15.79    1.10
   4 -14   2   27.13    3.05
  -4 -14  -1    3.67    2.28
   4 -14   1    5.58    1.56
  -4  14   1    5.10    1.00
   4  14  -1    6.12    3.06
  -4 -14   0   12.78    2.99
  -4  14   0   13.95    1.70
   4 -14   0   12.95    1.72
   4  14   0   11.66    3.33
  -4 -14   1    7.96    3.04
  -4  14  -1    3.10    0.95
   4  14   1    4.02    2.53
  -4 -14   2   33.42    4.86
  -4  14  -2   36.77    3.21
  -4  14  -3   35.37    3.32
   4  14   3   31.01    4.87
  -4 -14   4   74.86    7.22
  -4  14  -4   78.82    5.20
   4  14   4   75.22    7.54
   4  14   5   34.10    5.33
  -4 -14   5   34.78    5.20
  -4  14  -5   43.17    4.09
   4  14   6   86.68    8.05
  -4  14  -6   98.83    6.29
   4  14   7    5.29    3.13
  -4 -14   7    3.70    2.56
  -4  14  -7    7.22    1.97
  -4 -14   8   28.09    5.04
   4  14   8   27.85    4.77
  -4  14  -8   24.76    3.48
   4  14   9   51.75    6.43
   4  14   9   57.35    5.71
  -4  14  -9   62.50    5.72
  -4 -14   9   69.64    7.67
  -4 -14  10   10.79    3.97
   4  14  10   11.41    3.98
   4  14  10    8.13    2.39
  -4  14 -10    8.96    2.63
   4  14  11   25.96    5.12
   4  14  11   18.78    3.63
  -4  14 -11   19.06    3.54
  -4 -14  11   22.40    5.02
   4  14  12   11.01    3.52
  -4 -14  12    7.32    3.51
  -4  14 -12   13.41    3.45
   4  14  13   17.50    3.70
  -4 -14  13   18.73    4.77
  -4  14 -13   16.57    3.81
   4  14  14   52.55    6.59
  -4 -14  14   56.46    7.44
   4  14  14   50.22    5.64
  -4  14 -14   57.80    6.44
   4  14  15   11.11    3.59
   4  14  15   15.51    3.60
   4  14  16   67.83    7.27
   4  14  16   71.32    6.74
   4  14  18   21.32    4.13
   4 -15  16    7.95    4.18
   4 -15  14    7.82    3.78
   4 -15  13    6.23    3.36
   4 -15  12    9.08    3.46
   4 -15  11   57.30    6.41
   4 -15  10    1.11    2.70
   4 -15   9    0.40    1.90
   4 -15   8    6.22    2.80
   4 -15   7    7.93    2.49
   4 -15   6   -0.40    1.56
   4 -15   5   -0.68    1.72
  -4 -15  -4    1.44    1.60
   4 -15   3    6.41    2.11
   4  15  -3    1.94    2.50
  -4 -15  -3    1.63    1.92
   4  15  -2   44.97    6.31
  -4 -15  -2   41.21    5.19
  -4 -15  -1   22.51    4.49
   4  15  -1   18.68    4.37
   4  15   0   -1.58    2.56
  -4 -15   0    0.74    1.88
  -4 -15   1   28.53    4.81
  -4  15  -1   22.44    2.44
  -4 -15   2   56.80    6.55
  -4  15  -2   60.36    4.10
   4  15   2   43.05    6.00
  -4 -15   3    4.09    2.48
  -4  15  -3    2.70    1.41
   4  15   3    2.32    2.72
  -4 -15   4    0.80    2.00
  -4  15  -4    4.49    1.70
   4  15   4    3.09    2.62
  -4  15  -5   -2.84    1.70
  -4 -15   5    1.21    2.48
   4  15   5   -0.21    2.29
   4  15   6    1.51    2.45
  -4 -15   6   -0.67    2.21
  -4  15  -6    1.68    1.65
   4  15   7    9.52    3.75
  -4 -15   7   13.33    3.67
  -4  15  -7   14.21    2.94
   4  15   8    3.57    2.73
  -4  15  -8    3.85    2.34
   4  15   9    5.95    3.73
  -4 -15   9    0.91    2.23
   4  15   9    1.33    1.91
  -4  15  -9    0.25    1.80
  -4 -15  10    4.52    3.30
   4  15  10    1.11    2.68
  -4  15 -10    0.02    1.87
   4  15  11   46.22    5.91
   4  15  11   46.95    5.53
   4  15  12    6.17    3.14
   4  15  12    3.83    2.35
  -4  15 -12    6.34    2.63
   4  15  13    3.38    2.60
   4  15  14    3.52    2.65
   4  15  16   10.95    3.80
  -4 -16  -3    2.60    2.12
  -4 -16  -1    1.45    2.02
  -4 -16   0    1.37    2.20
  -4 -16   1    5.32    2.83
  -4 -16   2   -1.63    2.32
   4  16   3    6.34    3.82
   4  16   4   15.66    4.28
   4  16   5   51.59    7.14
  -4 -16   6    7.51    3.05
   4  16   6   10.61    3.88
  -4 -16   7   46.07    6.49
   4  16   7   47.08    6.68
  -4 -16   8   14.28    4.81
   4  16   9    9.84    2.89
   4  16  10   35.07    4.99
   4  16  12   11.18    3.70
  -4 -17  -3    2.25    2.41
  -4 -17  -2   11.02    3.51
  -4 -17   0   41.74    5.77
  -4 -17   1    7.20    3.50
  -4 -17   2    7.20    2.97
  -4 -17   3    2.03    2.67
   5   0   0    0.24    0.66
   5   0  -1 2639.00   24.50
   5   0   1 2611.25   24.30
  -5   0   2    9.71    1.57
   5   0   2   13.00    1.81
   5   0  -2   10.50    1.71
   5   0   3  290.84    8.18
   5   0   3  297.91    8.08
   5   0  -3  276.56    8.02
  -5   0   3  272.00    7.56
   5   0  -4 4577.76   33.82
   5   0   4 4594.91   32.91
  -5   0   4 4846.53   32.34
   5   0   4 4875.63   33.65
   5   0   5   -1.44    0.77
   5   0  -5    1.13    0.98
  -5   0   5    1.11    0.78
   5   0   5    1.37    0.64
  -5   0   6   93.36    4.78
   5   0   6  105.04    5.17
   5   0  -6   99.11    5.24
  -5   0   7    1.00    1.05
   5   0   7    1.30    0.98
   5   0  -7    0.28    0.77
   5   0   8  601.08   13.20
  -5   0   8  580.66   12.42
   5   0  -8  574.04   12.59
  -5   0   9   22.49    2.63
   5   0  -9   20.92    2.52
   5   0   9   25.61    3.00
   5   0 -10    7.19    1.70
  -5   0  10    6.08    1.59
   5   0  10    5.27    1.70
  -5   0 -10    5.89    1.62
  -5   0  11   23.24    2.79
   5   0 -11   20.52    2.59
  -5   0 -11   23.63    3.06
   5   0  11   20.69    2.77
  -5   0  12    0.47    1.06
   5   0 -12    0.41    1.15
  -5   0 -12    1.33    1.25
   5   0  12   -0.22    1.24
  -5   0  13  118.07    6.61
   5   0 -13  114.75    6.37
  -5   0 -13   98.34    6.03
   5   0  13  124.20    7.06
  -5   0  14    0.26    1.48
   5   0 -14    0.76    1.11
  -5   0 -14    0.23    1.01
   5   0  14    1.89    1.30
  -5   0 -15   -0.74    1.17
  -5   0  15    2.66    1.55
   5   0 -15    0.26    1.03
   5   0  15   -1.59    1.09
  -5   0  16  450.85   13.81
  -5   0 -16  461.98   14.17
   5   0 -16  456.93   13.53
   5   0  16  415.41   14.22
  -5   0  17   48.00    4.77
   5   0 -17   53.67    4.71
  -5   0 -17   47.12    4.94
   5   0  17   42.33    4.74
   5   0 -18   45.54    4.69
  -5   0 -18   35.56    4.39
   5   0  18   43.33    5.01
  -5   0  18   36.61    4.29
   5   0 -19  140.46    8.18
  -5   0 -19  146.87    8.62
   5   0  19  140.42    8.81
  -5   0  19  149.45    8.62
   5   0  20   11.55    3.11
  -5   0  20   15.24    2.99
   5   0 -20   19.07    3.29
   5   0  21    3.76    2.29
  -5   0  21    2.65    1.73
   5   0 -21    0.72    1.64
  -5   0 -21   -0.43    1.70
   5   0  22   75.62    7.13
   5   0 -22   80.15    6.55
  -5   0 -22   63.51    6.60
  -5   0  22   74.84    6.68
   5   0 -23   78.64    6.68
   5   0  23   72.96    7.23
  -5   0 -23   75.63    7.01
  -5   0  23   56.97    6.22
   5   0  24  134.43    9.95
  -5   0 -24  109.55    8.64
  -5   0  24  135.28    9.45
   5   0 -24  143.49    9.08
   5   0 -25    7.96    2.92
  -5   0  25   11.70    3.25
   5   0  25    8.74    2.99
   5   0  26   62.54    7.45
  -5   0  26   69.67    7.22
   5   0 -26   57.19    6.11
  -5   0  27   16.57    4.31
   5   0  27   15.88    4.47
   5   0 -27    4.40    2.20
  -5   0  28   57.12    7.17
   5   0 -28   62.01    6.82
  -5   0  29   -1.79    2.79
  -5   0  30   11.70    4.04
  -5   0  31    9.33    4.13
  -5   1  31   29.34    5.48
  -5   1  30    2.47    3.31
  -5   1  29    0.40    2.50
  -5   1  28   35.61    5.60
   5   1 -27   33.22    5.30
  -5   1  27   39.27    5.69
   5  -1  27   33.06    5.69
   5   1 -26   10.43    3.30
  -5   1  26    5.79    2.70
   5  -1  26    3.95    2.68
   5   1 -25   60.91    6.23
   5  -1  25   70.45    7.46
  -5   1  25   66.67    6.80
  -5   1  24    5.57    2.71
   5   1 -24    8.54    2.96
   5  -1  24   12.94    3.94
  -5  -1 -24    3.35    1.81
  -5   1  23   25.40    4.11
   5   1 -23   27.33    3.90
   5  -1  23   28.75    4.74
  -5  -1 -23   22.49    4.56
   5  -1  22   22.63    4.01
   5   1 -22   17.04    3.51
  -5  -1 -22   12.29    3.16
  -5   1  22   14.63    3.17
   5  -1  21   38.20    5.01
   5   1 -21   49.80    5.34
  -5  -1 -21   53.12    5.70
  -5   1  21   58.08    5.65
   5  -1  20  154.51    9.88
   5   1 -20  154.45    9.06
  -5  -1 -20  162.17    9.27
  -5   1  20  139.22    8.27
   5  -1  19  340.00   13.75
  -5  -1 -19  318.84   12.90
  -5   1  19  355.89   12.69
   5   1 -18   29.80    3.95
  -5  -1 -18   26.03    3.81
   5  -1  18   29.66    4.12
  -5   1  18   28.34    3.74
  -5   1  17  256.23   10.14
  -5  -1 -17  274.47   11.16
   5   1 -17  273.16   11.33
   5  -1  17  250.67   11.23
  -5   1  16   64.88    5.06
   5   1 -16   60.98    5.20
  -5  -1 -16   70.60    5.66
   5  -1  16   66.37    5.69
  -5   1  15  133.23    7.08
   5   1 -15  132.79    7.50
  -5  -1 -15  121.73    7.04
   5  -1  15  135.34    7.80
  -5   1  14   67.76    4.82
   5   1 -14   79.87    5.68
  -5  -1 -14   68.80    5.33
   5  -1  14   71.09    5.63
  -5   1  13  190.52    7.82
  -5  -1 -13  187.19    8.34
   5   1 -13  199.55    8.78
   5  -1  13  202.27    9.05
  -5   1  12  217.63    8.16
   5   1 -12  213.80    8.88
   5  -1  12  233.27    9.40
  -5   1  11   60.11    4.30
   5   1 -11   69.09    5.04
   5  -1  11   64.74    4.85
  -5   1  10  405.73   10.26
   5   1 -10  383.96   11.32
   5  -1  10  415.15   11.59
   5   1  -9  780.50   16.10
   5  -1   9  753.06   15.10
   5   1  -8   69.54    4.67
   5  -1   8   78.64    4.82
  -5   1   8   75.50    4.17
   5  -1   7  177.79    6.95
   5   1  -7  178.67    7.32
  -5   1   7  179.45    6.20
   5  -1   6   34.65    2.98
  -5   1   6   30.79    2.49
   5   1  -5  187.61    7.35
   5  -1   5  206.85    7.00
  -5   1   5  204.73    6.26
   5   1  -4  120.64    5.75
   5  -1   4  112.16    5.01
  -5   1   4  111.21    4.51
   5  -1   3   61.65    3.76
   5   1  -3   72.07    4.46
  -5   1   3   64.09    3.38
   5  -1   3   62.96    3.73
  -5   1   2  662.67   10.70
   5  -1   2  655.13   11.33
   5   1  -2  649.68   12.86
   5  -1   2  654.82   11.74
   5  -1   1  903.97   13.49
   5   1  -1  915.25   15.59
   5   1   0   29.25    2.87
  -5  -1   0   29.15    2.59
   5  -1   0   28.85    2.60
   5   1   1  933.65   15.37
  -5  -1   1  931.90   14.57
  -5  -1   2  644.99   12.34
   5   1   2  651.88   12.86
  -5  -1   3   67.85    4.07
   5   1   3   65.33    4.13
   5  -1  -3   63.20    3.58
  -5  -1   4  120.23    5.51
   5  -1  -4  120.11    5.10
   5   1   4  126.97    5.56
   5   1   4  117.01    5.57
  -5  -1   5  217.84    7.56
   5  -1  -5  208.99    6.71
   5   1   5  200.97    7.36
   5   1   5  195.46    7.11
   5   1   6   34.04    3.11
   5   1   6   35.10    3.27
  -5  -1   6   41.39    3.41
   5  -1  -6   40.28    3.14
   5   1   7  154.74    6.79
  -5  -1   7  146.64    6.74
   5  -1  -7  168.50    6.32
  -5   1  -8   70.61    4.47
  -5  -1   8   80.99    5.00
   5   1   8   87.41    5.02
   5  -1  -8   86.22    4.59
  -5  -1   9  704.87   14.76
  -5   1  -9  714.68   14.45
   5   1   9  750.66   15.17
   5  -1  -9  763.16   13.75
  -5  -1  10  401.21   11.47
   5   1  10  383.34   11.22
   5  -1 -10  380.41   10.05
  -5   1 -10  401.09   11.09
  -5  -1  11   64.82    4.73
   5  -1 -11   67.41    4.42
   5   1  11   60.12    4.73
  -5   1 -11   58.31    4.61
  -5  -1  12  221.60    9.18
   5  -1 -12  226.24    8.18
  -5   1 -12  209.01    8.53
   5   1  12  221.83    8.99
  -5  -1  13  187.92    8.62
  -5   1 -13  186.86    8.46
   5   1  13  179.78    8.26
  -5  -1  14   73.76    5.48
   5  -1 -14   82.15    5.20
  -5   1 -14   82.28    5.85
  -5  -1  15  123.61    7.36
   5  -1 -15  148.27    7.21
  -5   1 -15  129.51    7.59
   5   1  15  146.76    8.22
  -5  -1  16   73.27    5.89
   5  -1 -16   66.86    4.96
  -5   1 -16   63.75    5.48
   5   1  16   67.89    5.77
  -5  -1  17  264.81   11.26
   5  -1 -17  275.88   10.22
  -5   1 -17  266.65   11.07
   5   1  17  283.12   11.86
   5  -1 -18   24.49    3.40
  -5  -1  18   24.58    3.57
  -5   1 -18   27.27    3.85
   5   1  18   23.56    3.69
   5  -1 -19  332.01   11.78
   5   1  19  361.66   14.07
  -5  -1  19  335.49   13.37
   5  -1 -20  145.59    7.99
  -5   1 -20  162.41    9.62
   5   1  20  167.09    9.93
  -5  -1  20  153.19    9.18
   5  -1 -21   58.86    5.36
  -5   1 -21   50.14    5.75
  -5  -1  21   54.14    5.68
   5   1  21   57.65    5.96
   5  -1 -22   13.58    3.05
   5   1  22   18.23    3.66
  -5  -1  22   13.53    3.00
  -5   1 -22   15.51    3.23
  -5   1 -23   24.00    3.98
  -5  -1  23   16.88    3.65
   5  -1 -23   27.37    4.05
   5  -1 -24    6.11    2.30
  -5  -1  24    7.44    3.18
   5   1  24    3.47    2.17
  -5   1 -24    6.33    2.91
   5   1  25   62.22    7.01
   5  -1 -25   58.37    5.95
  -5  -1  25   72.91    7.36
  -5  -1  26    3.42    2.11
   5   1  26    2.68    2.45
   5  -1 -26    5.40    2.27
  -5  -1  27   38.99    5.84
   5   1  27   36.31    5.86
   5  -1 -27   32.81    5.01
  -5  -1  28   38.85    6.06
   5  -1 -28   29.81    4.85
   5  -1 -29    6.44    3.60
  -5  -1  30    7.47    4.16
  -5   2  31    2.03    2.96
  -5   2  30    4.82    2.94
  -5   2  29   36.57    5.52
  -5   2  28    1.94    2.39
  -5   2  27    5.26    2.86
   5   2 -26   88.81    8.11
   5  -2  26   98.02    9.11
  -5   2  26   95.48    7.84
   5   2 -25   40.63    5.34
   5  -2  25   36.11    5.79
  -5   2  25   37.12    5.04
  -5   2  24    8.91    3.12
   5   2 -24   11.69    3.02
  -5  -2 -24    7.43    3.04
   5   2 -23   22.60    4.03
   5  -2  23   29.33    4.93
  -5  -2 -23   16.84    3.80
  -5   2  23   29.55    4.32
   5  -2  22   75.14    7.42
   5   2 -22   71.65    6.75
  -5  -2 -22   76.12    6.69
  -5   2  22   69.77    6.21
   5  -2  21   39.08    5.21
   5   2 -21   47.21    5.62
  -5  -2 -21   51.08    5.71
  -5   2  21   48.49    4.96
  -5   2  20   15.85    3.05
   5  -2  20   19.08    3.70
   5   2 -20   15.86    3.16
  -5  -2 -20   12.73    3.03
   5  -2  19   42.44    5.18
   5   2 -19   43.01    4.95
  -5  -2 -19   31.39    4.59
  -5   2  19   41.62    4.28
   5  -2  18  327.45   13.30
   5   2 -18  337.89   13.28
  -5   2  18  325.65   11.43
   5  -2  17   21.23    3.63
  -5   2  17   17.65    2.75
   5   2 -17   18.21    3.21
  -5   2  16  109.82    6.28
   5   2 -16  127.60    7.91
  -5  -2 -16  106.41    7.13
   5  -2  16  120.48    7.64
  -5   2  15  188.77    7.77
   5   2 -15  191.17    9.39
   5  -2  15  190.14    9.29
  -5   2  14  360.04   10.39
   5   2 -14  325.09   11.97
   5  -2  14  347.71   12.26
  -5   2  13   75.35    4.63
   5   2 -13   83.28    5.96
   5  -2  13   77.16    5.65
  -5   2  12  112.35    5.41
   5   2 -12  115.49    6.88
   5  -2  12  121.85    6.95
   5   2 -11   21.60    3.03
  -5   2  11   19.78    2.18
   5  -2  11   22.70    3.08
   5   2 -10  154.87    7.64
  -5   2  10  144.10    5.72
   5  -2  10  164.49    7.47
  -5   2   9   82.20    4.15
   5  -2   9   90.54    5.38
   5   2  -9   82.42    5.61
   5   2  -8   20.35    2.76
   5  -2   8   18.98    2.50
  -5   2   8   18.55    1.98
  -5   2   7  485.74    9.24
   5  -2   7  462.54   11.19
   5   2  -7  495.83   12.98
   5  -2   6    4.35    1.25
   5   2  -6    1.87    1.23
  -5   2   6    2.42    0.72
   5   2  -5   18.97    2.70
  -5   2   5   22.81    1.90
   5  -2   5   16.57    2.06
   5   2  -4  264.78    9.07
   5  -2   4  246.71    7.31
  -5   2   4  255.36    6.15
   5   2  -3  778.56   15.35
   5  -2   3  763.21   12.28
   5  -2   2  165.70    5.61
   5   2  -2  152.86    6.87
   5  -2   2  165.08    5.56
   5  -2   1 1781.19   18.09
   5   2  -1 1762.84   22.41
   5  -2   0    3.50    0.78
   5   2   0    2.11    1.05
   5  -2   0    3.80    0.98
  -5  -2   0    3.39    1.26
   5   2   1 1761.99   22.08
   5  -2  -1 1742.98   17.40
   5  -2  -1 1782.15   16.76
   5   2   2  161.85    6.70
  -5  -2   2  161.18    6.56
   5  -2  -2  156.37    5.35
  -5  -2   3  814.65   14.67
   5  -2  -3  803.64   11.80
   5   2   3  781.22   14.84
   5   2   4  258.56    8.51
  -5  -2   4  248.68    8.34
   5  -2  -4  266.21    6.92
   5  -2  -5   15.54    1.81
   5   2   5   16.43    2.24
   5   2   5   22.54    2.62
  -5  -2   5   19.03    2.40
  -5  -2   6    2.03    1.23
   5  -2  -6    3.20    1.01
   5   2   6    0.86    1.07
   5   2   6    1.54    0.83
  -5   2  -6    1.58    0.80
   5   2   7  472.62   11.83
  -5   2  -7  497.34   11.16
  -5  -2   7  470.27   11.98
   5  -2  -7  493.91    9.79
   5   2   7  479.84   12.14
   5   2   8   14.46    2.33
  -5   2  -8   18.70    2.29
   5  -2  -8   23.00    2.25
  -5  -2   8   14.84    2.41
   5   2   8   18.47    2.49
   5  -2  -9   90.22    4.47
  -5  -2   9   91.24    5.66
  -5   2  -9   89.63    5.14
   5   2   9   91.55    5.50
  -5  -2  10  145.24    7.58
   5  -2 -10  167.63    6.13
   5   2  10  145.14    6.90
  -5   2 -10  163.31    7.18
  -5  -2  11   23.63    3.28
   5  -2 -11   18.60    2.19
  -5   2 -11   15.43    2.39
   5   2  11   20.81    2.92
  -5  -2  12  128.87    7.26
   5  -2 -12  117.44    5.50
  -5   2 -12  114.37    6.35
   5   2  12  121.77    7.02
  -5  -2  13   71.24    5.53
   5  -2 -13   74.63    4.55
   5   2  13   83.20    5.79
  -5   2 -13   76.63    5.39
  -5  -2  14  341.75   12.14
   5  -2 -14  342.56    9.85
  -5   2 -14  330.51   11.26
   5   2  14  340.69   11.84
  -5  -2  15  185.79    9.21
   5  -2 -15  196.29    7.70
   5   2  15  177.12    8.93
  -5   2 -15  180.92    8.65
  -5  -2  16  111.11    7.65
   5  -2 -16  120.23    6.19
  -5   2 -16  126.51    7.41
   5   2  16  114.74    7.47
   5  -2 -17   22.11    2.89
  -5  -2  17   23.57    3.65
  -5   2 -17   21.52    3.55
   5   2  17   30.92    4.08
   5  -2 -18  304.14   10.47
  -5   2 -18  308.60   12.47
   5   2  18  320.57   13.01
  -5  -2  19   40.29    5.04
   5  -2 -19   44.51    4.19
  -5   2 -19   39.88    4.69
   5   2  19   44.99    5.27
   5  -2 -20   13.76    2.79
  -5   2 -20   22.36    3.64
   5   2  20   18.74    3.49
  -5   2 -21   39.37    4.90
   5   2  21   50.52    5.83
   5  -2 -21   49.76    4.78
  -5  -2  21   41.34    5.39
  -5   2 -22   57.43    5.99
   5  -2 -22   68.91    5.69
  -5  -2  22   71.59    7.07
   5   2  23   25.00    4.29
  -5  -2  23   31.11    4.92
  -5   2 -23   29.80    4.39
   5  -2 -23   25.60    3.80
  -5  -2  24    6.35    2.58
   5  -2 -24    6.22    1.87
   5   2  24    9.61    2.90
  -5  -2  25   36.70    5.60
   5   2  25   35.35    5.29
   5  -2 -25   36.38    4.62
   5   2  26  106.91    9.29
   5  -2 -26   97.81    7.31
  -5  -2  26   97.59    9.16
  -5  -2  27    1.11    2.39
   5   2  27    4.24    2.83
   5  -2 -27    5.24    2.47
   5  -2 -28    1.72    2.26
  -5  -2  29   37.87    6.43
  -5   3  30   13.44    3.76
  -5   3  29    6.53    3.44
  -5   3  27    5.99    3.06
  -5   3  26   20.95    4.04
   5  -3  26   25.73    5.12
  -5   3  25    5.73    2.36
   5   3 -25   10.01    3.29
   5  -3  25   12.29    3.86
  -5   3  24    9.29    2.71
   5   3 -24    2.97    2.14
   5  -3  24    7.60    2.87
  -5   3  23    3.06    1.85
   5   3 -23    1.59    1.93
   5  -3  23    3.59    2.45
   5   3 -22   37.85    5.46
   5  -3  22   34.48    4.92
  -5   3  22   31.85    4.11
   5  -3  21  276.89   13.63
   5   3 -21  264.81   12.89
  -5   3  21  272.56   10.97
   5  -3  20   40.02    5.42
   5   3 -20   45.75    5.45
  -5   3  20   44.13    4.27
   5  -3  19   15.37    3.39
   5   3 -19   17.48    3.66
  -5   3  19   26.35    3.60
  -5   3  18  249.83    9.47
   5   3 -18  266.98   12.18
   5  -3  18  252.86   11.96
  -5   3  17   85.61    5.40
   5  -3  17   94.11    7.13
   5   3 -17   93.30    7.11
   5  -3  16   40.15    4.62
  -5   3  16   33.75    3.55
   5   3 -16   29.54    3.89
  -5   3  15  194.35    7.40
   5   3 -15  187.39    9.72
   5  -3  15  178.89    9.17
   5  -3  14    0.15    1.27
  -5   3  14    1.36    1.12
   5   3 -14    4.13    1.84
  -5   3  13  128.13    5.53
   5   3 -13  124.42    7.53
   5  -3  13  107.99    6.74
  -5   3  12  588.39   11.31
   5   3 -12  578.20   15.94
   5  -3  12  564.86   14.75
  -5   3  11   88.48    4.20
   5   3 -11   94.78    6.38
   5  -3  11   79.96    5.46
   5   3 -10  270.67   10.58
  -5   3  10  266.97    6.96
   5  -3  10  249.36    9.27
   5   3  -9   56.46    4.83
   5  -3   9   49.62    4.13
  -5   3   9   52.01    2.93
  -5   3   8  183.63    5.19
   5   3  -8  176.91    8.18
   5  -3   8  175.51    7.28
  -5   3   7  348.13    6.85
   5  -3   7  325.09    9.50
   5   3  -7  346.65   11.33
  -5   3   6  262.96    5.75
   5  -3   6  268.46    8.33
   5   3  -6  280.51   10.03
   5   3  -5  229.46    8.91
  -5   3   5  237.28    5.30
   5  -3   5  232.29    7.36
   5   3  -4  157.39    7.40
   5  -3   4  163.40    5.90
   5   3  -3   74.16    5.07
   5  -3   3   70.48    3.72
   5   3  -2  626.50   14.54
   5  -3   2  606.15   10.51
  -5  -3  -2  587.75   12.69
   5  -3   1  257.56    6.55
   5   3  -1  266.05    9.05
   5  -3   1  256.20    6.48
  -5  -3  -1  267.27    8.55
  -5  -3   0 2327.64   25.63
   5  -3   0 2406.01   19.52
   5  -3   0 2369.19   18.90
   5   3   0 2296.48   26.73
   5  -3  -1  272.72    6.10
   5  -3  -1  273.83    6.56
  -5  -3   1  261.60    8.80
   5   3   1  275.69    9.18
   5  -3  -2  645.06    9.86
   5   3   2  645.33   13.98
  -5  -3   2  666.80   13.95
   5  -3  -2  688.72    9.39
  -5  -3   3   82.27    5.03
   5   3   3   69.24    4.67
   5  -3  -3   71.71    2.98
   5  -3  -3   72.31    3.25
  -5  -3   4  179.32    7.62
   5  -3  -4  164.00    4.96
   5   3   4  155.26    7.00
  -5   3  -4  171.67    5.88
   5  -3  -5  221.12    5.78
  -5   3  -5  216.73    6.89
  -5  -3   5  224.84    8.57
   5   3   5  234.11    8.66
  -5   3  -6  266.42    7.86
   5   3   6  266.53    9.20
  -5  -3   6  253.13    9.14
   5  -3  -6  278.19    6.52
   5   3   7  326.74   10.21
  -5   3  -7  350.56    9.46
  -5  -3   7  329.47   10.69
   5  -3  -7  334.00    7.23
   5   3   8  179.64    7.71
  -5  -3   8  182.11    8.14
   5   3   8  184.55    7.80
   5  -3  -8  185.85    5.55
  -5   3  -8  187.11    7.18
  -5   3  -9   50.33    3.87
   5  -3  -9   54.92    3.13
  -5  -3   9   52.72    4.72
   5   3   9   46.19    4.12
   5   3   9   51.43    4.16
   5   3  10  276.67    9.79
   5  -3 -10  284.26    7.21
  -5  -3  10  272.53   10.41
   5   3  10  285.47    9.88
   5  -3 -11   94.56    4.30
  -5  -3  11   91.37    6.36
   5   3  11   96.48    5.86
  -5   3 -11   84.61    5.34
   5  -3 -12  587.02   11.03
  -5   3 -12  586.95   14.30
   5   3  12  604.30   15.20
   5  -3 -13  119.80    5.20
   5   3  13  118.67    7.01
  -5  -3  13  115.29    7.41
  -5   3 -13  118.72    6.70
   5  -3 -14    2.06    1.09
  -5  -3  14    0.81    1.46
  -5   3 -14    2.38    1.22
   5   3  14    1.58    1.48
   5  -3 -15  180.27    6.85
  -5  -3  15  174.22    9.53
  -5   3 -15  178.50    8.62
   5   3  15  167.57    8.67
   5  -3 -16   30.21    3.00
  -5  -3  16   32.56    4.29
  -5   3 -16   30.18    3.77
   5   3  16   32.39    3.97
  -5  -3  17   94.37    7.18
  -5   3 -17   88.71    6.49
   5   3  17   89.10    6.71
   5  -3 -17   81.70    4.99
  -5  -3  18  244.67   11.85
  -5   3 -18  250.67   11.20
   5   3  18  265.28   11.87
   5  -3 -18  254.92    8.87
  -5  -3  19   23.06    4.08
  -5   3 -19   19.21    3.65
   5   3  19   22.92    3.68
   5  -3 -19   17.39    2.69
  -5  -3  20   43.74    5.39
  -5   3 -20   47.21    5.31
   5   3  20   48.24    5.51
   5  -3 -20   44.80    4.18
  -5  -3  21  263.69   13.47
  -5   3 -21  251.02   12.33
   5  -3 -21  273.55   10.29
   5   3  21  292.13   13.39
  -5   3 -22   40.31    5.27
   5  -3 -22   36.71    4.09
   5   3  22   33.83    4.84
  -5  -3  22   35.64    5.33
  -5  -3  23   10.39    3.38
  -5   3 -23    5.25    2.26
   5  -3 -23    4.18    1.52
   5   3  24    7.24    3.06
  -5  -3  24    2.90    2.40
   5  -3 -24    9.12    2.59
   5   3  25   12.64    3.47
  -5  -3  25    3.88    2.76
   5  -3 -25   11.22    3.00
   5   3  26   22.31    4.65
  -5  -3  26   31.62    5.95
   5  -3 -26   24.67    3.85
  -5  -3  27    4.14    2.79
   5  -3 -27    5.31    2.32
  -5  -3  28    2.98    2.96
   5  -3 -28   -0.88    2.02
  -5   4  28    5.16    3.00
  -5   4  27    3.36    2.25
   5  -4  26   40.33    6.60
  -5   4  25   11.55    2.93
   5  -4  25   14.09    4.04
  -5   4  24    9.26    2.72
   5   4 -24   14.00    3.75
   5  -4  24    3.51    2.39
  -5   4  23    5.09    1.98
   5   4 -23    6.48    2.91
   5  -4  23    6.90    2.32
  -5   4  22    9.82    2.53
   5   4 -22   10.74    3.28
   5  -4  21  130.63    9.54
   5   4 -21  142.77    9.77
  -5   4  21  141.75    7.63
  -5   4  20    5.27    1.86
   5  -4  20    8.19    2.76
   5   4 -20    5.62    2.27
  -5   4  19   14.28    2.47
   5  -4  19   17.63    3.44
   5   4 -19   21.07    3.82
  -5   4  18   73.66    4.93
   5  -4  18   72.98    6.63
   5   4 -18   74.94    6.84
   5  -4  17    5.73    2.22
  -5   4  17    7.47    1.80
   5   4 -17    3.80    1.75
   5  -4  16  254.23   11.51
  -5   4  16  260.23    8.33
   5   4 -16  259.07   12.05
   5  -4  15   52.70    5.19
  -5   4  15   44.51    3.34
   5   4 -15   48.64    5.26
   5  -4  14  137.13    7.94
  -5   4  14  132.12    5.35
   5   4 -14  133.57    8.37
   5  -4  13    2.35    1.17
  -5   4  13    0.96    0.76
   5   4 -13   -0.43    1.26
   5  -4  12   55.32    4.77
   5   4 -12   55.70    5.10
  -5   4  12   54.50    3.04
   5  -4  11  518.29   13.87
   5   4 -11  528.94   15.59
  -5   4  11  509.02    8.72
  -5   4  10  217.84    5.37
   5   4 -10  221.94    9.97
   5  -4  10  206.28    8.54
   5  -4   9    1.94    0.85
   5   4  -9    1.54    1.30
  -5   4   9    2.95    0.65
  -5   4   8   94.46    3.08
   5   4  -8   97.40    6.40
   5  -4   8   96.50    5.47
  -5   4   7  229.40    4.49
   5   4  -7  230.41    9.69
   5  -4   7  214.05    7.80
   5  -4   6  319.70    9.13
   5   4  -6  334.69   11.47
   5   4  -5  726.09   16.69
   5  -4   5  706.20   13.14
   5   4  -4   56.45    4.69
   5  -4   4   47.84    3.32
   5   4  -3   86.80    5.67
  -5  -4  -3   84.42    5.08
   5  -4   3   86.51    4.18
  -5  -4  -2   82.58    4.99
   5   4  -2   94.35    5.78
   5  -4   2   87.05    4.03
  -5  -4  -1  303.43    9.63
   5   4  -1  333.35   10.77
   5  -4   1  327.48    7.27
  -5  -4   0  330.34   10.15
   5  -4   0  320.03    6.80
   5   4   0  328.31   10.55
   5  -4   0  319.10    6.73
  -5  -4   1  344.13   10.55
   5  -4  -1  344.53    6.59
   5  -4  -1  351.86    6.89
   5  -4  -2   82.67    3.27
  -5  -4   2   82.17    5.20
   5  -4  -2   87.31    3.12
   5   4   2   91.06    5.53
  -5  -4   3  103.55    5.96
   5  -4  -3   91.36    3.01
  -5   4  -3   96.05    4.21
  -5  -4   4   49.10    4.19
   5  -4  -4   51.84    2.50
   5   4   4   47.47    4.13
  -5   4  -4   50.47    3.25
   5  -4  -4   47.44    2.07
   5  -4  -5  726.90    7.87
   5   4   5  696.05   15.34
  -5   4  -5  731.40   12.67
  -5  -4   5  708.30   16.05
   5  -4  -5  724.79    8.96
   5  -4  -6  324.75    5.93
  -5  -4   6  324.18   10.99
   5   4   6  309.94   10.40
  -5   4  -6  305.86    8.58
   5   4   7  229.40    8.95
   5  -4  -7  213.57    4.81
   5   4   7  218.59    8.60
  -5   4  -7  222.15    7.51
  -5  -4   7  219.02    9.23
   5   4   8   96.40    5.86
   5  -4  -8   91.08    3.23
   5   4   8   95.15    5.82
  -5   4  -8   96.33    5.12
  -5  -4   8   88.32    6.07
  -5   4  -9    3.37    1.19
   5  -4  -9    3.24    0.63
   5   4   9    4.93    1.63
   5   4   9    1.82    1.41
  -5  -4   9    2.18    1.49
   5  -4 -10  208.27    5.25
  -5  -4  10  205.64    9.42
   5   4  10  213.82    8.72
  -5   4 -10  208.73    8.12
   5   4  10  206.77    8.70
   5  -4 -11  528.44    8.74
  -5  -4  11  532.39   15.46
   5   4  11  537.55   14.23
  -5   4 -11  533.85   13.40
   5   4  11  555.43   14.33
   5  -4 -12   53.86    2.95
   5   4  12   57.57    4.81
  -5  -4  12   44.73    4.78
  -5   4 -12   53.30    4.45
   5   4  12   50.85    4.50
   5  -4 -13   -0.37    0.95
   5   4  13    2.58    1.52
  -5  -4  13    3.85    2.01
  -5   4 -13    0.84    1.24
   5   4  13    1.68    1.29
  -5  -4  14  144.58    8.60
  -5   4 -14  140.00    7.60
   5   4  14  129.40    7.47
   5  -4 -14  127.10    4.95
  -5  -4  15   40.85    4.97
  -5   4 -15   40.66    4.29
   5   4  15   38.43    4.36
   5  -4 -15   48.88    3.26
  -5  -4  16  244.75   11.73
  -5   4 -16  254.71   10.81
   5   4  16  255.00   11.10
   5  -4 -16  251.47    7.58
  -5  -4  17    6.72    2.20
  -5   4 -17    3.52    1.65
   5   4  17    2.06    1.81
   5  -4 -17    5.00    1.36
  -5  -4  18   69.58    6.69
   5  -4 -18   64.95    4.35
  -5   4 -18   60.45    5.69
  -5  -4  19   19.35    3.73
  -5   4 -19   16.30    3.31
   5  -4 -19   20.85    2.54
   5   4  19   17.31    3.65
  -5  -4  20    8.49    2.87
  -5   4 -20    2.49    2.27
   5  -4 -20    0.86    1.09
   5   4  20    6.36    2.29
  -5  -4  21  142.00    9.99
  -5   4 -21  133.35    8.97
   5  -4 -21  144.56    7.11
   5   4  21  150.30    9.70
  -5  -4  22    6.13    2.35
  -5   4 -22   10.03    3.00
   5  -4 -22    8.24    2.16
   5   4  22   14.37    3.50
  -5  -4  23    4.65    2.75
  -5   4 -23    5.42    2.43
   5  -4 -23    6.70    1.83
   5   4  23    4.15    1.76
   5   4  24   12.15    3.33
  -5  -4  24   11.31    3.59
   5  -4 -24   12.23    2.68
   5   4  25   11.04    3.42
  -5  -4  25   13.56    4.59
   5  -4 -25    7.61    2.43
   5   4  26   47.03    6.29
  -5  -4  26   30.75    5.97
   5  -4 -26   40.14    4.54
  -5  -4  27    1.64    2.94
   5  -4 -27    0.97    1.97
  -5  -4  28    8.38    3.89
   5  -5  26   40.82    6.60
  -5   5  26   43.16    5.28
   5  -5  25   76.80    8.42
  -5   5  25   62.37    5.75
  -5   5  24    0.98    1.56
   5  -5  24    2.21    2.46
   5   5 -23   23.21    4.37
   5  -5  23   29.58    4.82
  -5   5  23   28.91    3.71
   5   5 -22   97.12    8.65
   5  -5  22  103.90    8.95
  -5   5  22  101.84    6.47
  -5   5  21   59.02    4.68
   5   5 -21   67.47    7.15
   5  -5  21   68.08    6.99
  -5   5  20    4.64    1.48
   5  -5  20    9.69    3.11
   5   5 -20    7.93    3.02
  -5   5  19  103.89    5.61
   5  -5  19  102.89    8.20
   5   5 -19  115.34    8.97
  -5   5  18   28.11    2.83
   5  -5  18   23.74    4.19
   5   5 -18   32.04    4.72
   5  -5  17    1.14    1.85
  -5   5  17    1.03    0.99
   5   5 -17    3.63    2.72
   5  -5  16  639.22   18.62
  -5   5  16  641.40   11.79
   5   5 -16  648.24   19.66
   5  -5  15   40.94    4.68
  -5   5  15   41.49    2.82
   5   5 -15   41.03    4.89
   5  -5  14  150.70    8.56
   5   5 -14  155.49    9.40
  -5   5  14  148.69    4.98
   5  -5  13  355.98   12.68
   5   5 -13  367.60   14.13
  -5   5  13  352.75    6.98
   5  -5  12   77.31    5.76
   5   5 -12   69.57    6.16
  -5   5  12   64.31    2.80
   5  -5  11  100.83    6.34
   5   5 -11   96.47    6.80
  -5   5  11   94.92    2.91
   5  -5  10  182.82    8.19
  -5   5  10  158.68    3.34
   5   5 -10  185.73    9.53
   5  -5   9   63.96    4.68
   5   5  -9   64.30    5.66
   5  -5   8  280.37    9.44
   5   5  -8  305.41   11.71
   5  -5   7  127.28    6.16
   5   5  -7  126.91    7.57
   5  -5   6  214.57    7.67
   5   5  -6  214.88    9.66
   5  -5   5  402.30    9.99
   5   5  -5  413.28   13.24
   5   5  -4   81.41    5.95
  -5  -5  -4   90.13    5.36
   5  -5   4   85.32    4.42
   5   5  -3  244.22    9.95
  -5  -5  -3  230.62    8.69
   5  -5   3  234.44    6.88
   5   5  -2  354.17   11.68
  -5  -5  -2  340.37   10.58
   5  -5   2  349.92    7.93
  -5  -5  -1  300.66    9.98
   5  -5   1  318.16    7.15
  -5  -5   0    8.21    1.79
   5   5   0    7.77    1.99
   5  -5   0    8.86    1.17
   5  -5   0    7.66    1.11
   5  -5  -1  335.56    6.32
  -5  -5   1  317.86   10.56
   5   5   1  293.41   10.44
   5  -5  -1  311.83    6.13
   5  -5  -2  337.43    6.01
  -5  -5   2  329.88   10.75
  -5   5  -2  339.45    7.44
   5  -5  -2  340.04    5.89
   5   5   2  324.00   11.20
[truncated: 278,780 more chars]
